# Supplementary material for: Quantitative hypermorphic FAM111A alleles cause autosomal recessive Kenny-Caffey syndrome type 2 and osteocraniostenosis
Source: JCI Insight. 2025 Feb 11;10(6):e186862. doi: 10.1172/jci.insight.186862 (PMC11949059; doi:10.1172/jci.insight.186862)
Supplement: Supporting data values [file jciinsight-10-186862-s220.xlsx]

## Sheet: Fig 1H
Donor:		450 BP
Acceptor:		600 LP
Integration Time(s):		0.3
		Donor		S1	S2	S3	S4	S5				S1	NanoBret Positive Control	NanoBret Positive Control	196.251	194.987	194.839	199.49
	450 EM	Ligand +	A	224600	341800	105300	51400	62900				S2	FAM HALO Tag WT + FAM pFN31K Nluc (1:10)	FAM111A WT + FAM111A WT	47.4792	44.2903	43.166	45.4113
			B	187500	233900	59240	70170	59550				S3	FAM M1 Y414C pFN21A Halo + FAM pFN31K Nluc (1:10)	FAM111A Y414C + FAM111A WT	46.0429	38.8803	40.9395	43.481
			C	177100	192700	49360	32660	57160				S4	FAM M2 R569H pFN21A Halo + FAM pFN31K Nluc (1:10)	FAM111A R569H + FAM111A WT	43.223	47.4405	47.2312	43.3847
			D	184100	214000	64250	21140	41770				S5	FAM M3 S541Y pFN21A Halo + FAM pFN31K Nluc (1:10)	FAM111A S541Y + FAM111A WT	56.7324	49.6318	51.9259	48.7374
		No ligand	E	301100	203200	98020	72020	60110
			F	267600	300900	57940	43570	45310
			G	290300	347600	93690	51260	53990
			H	227800	242900	88350	61820	49460
	618 EM	Acceptor		S1	S2	S3	S4	S5
		Ligand +	A	45070	17860	5321	2500	3851
			B	37450	11440	2610	3651	3271
			C	35360	9194	2300	1670	3201
			D	37510	10740	3070	1030	2230
		No ligand	E	1330	970	440	390	270
			F	1270	1390	300	200	240
			G	1400	1580	530	200	220
			H	970	1160	380	330	230
		normalized		S1	S2	S3	S4	S5
			A	200.668	52.2528	50.5318	48.6381	61.2242
			B	199.733	48.9098	44.0581	52.0308	54.9286
			C	199.661	47.7115	46.5964	51.1329	56.0007
			D	203.748	50.1869	47.7821	48.7228	53.3876
			E	4.41714	4.77362	4.48888	5.41516	4.49177
			F	4.74589	4.61947	5.17777	4.59031	5.29684
			G	4.8226	4.54545	5.65695	3.90168	4.07483
			H	4.25812	4.77563	4.30108	5.33808	4.65022
		mBU (BUx1000)	rep1	196.251	47.4792	46.0429	43.223	56.7324
			rep2	194.987	44.2903	38.8803	47.4405	49.6318
			rep3	194.839	43.166	40.9395	47.2312	51.9259
			rep4	199.49	45.4113	43.481	43.3847	48.7374

## Sheet: Fig 2B
-	WT	Y414C	Y414C; D439N	D528G
28.1663	21.4951	48.8982	38.1844	52.1495
69.9469	32.6814	89.5738	54.6795	30.7835
35.9415	21.5985	50.7146	52.4987	30.6419
41.4155	41.8244	49.8827	22.6121	30.2733
26.8344	19.1827	48.976	29.9555	63.8428
83.5501	61.4396	57.302	44.2029	119.439
29.5061	32.176	158.146	40.996	24.8128
39.2539	60.4407	77.0796	71.3381	101.064
33.3997	25.098	48.2999	33.5144	22.8719
47.1446	48.0217	98.2474	63.2557	57.8686
46.254	41.9037	130.225	25.2017	39.7699
50.0143	64.5752	40.9695	37.3729	25.5823
63.5268	49.241	74.1495	24.5128	33.8845
23.7688	15.5955	115.979	46.8129	54.7704
110.171	62.897	40.3199	18.9793	41.3893
37.632	42.5984	192.753	29.3045	36.9037
26.2763	38.7779	2420.51	52.0028	29.926
28.8992	31.1756	63.918	69.1801	28.329
27.8345	34.0286	39.3732	31.505	33.3828
34.2141	48.47	385.55	66.9156	24.2374
28.5063	19.1967	67.2789	43.3282	55.1989
39.3803	73.62	41.6976	38.0714	43.1689
40.8965	30.8358	106.203	25.606	36.2072
33.2783	52.9431	60.5187	54.1404	37.6152
71.9359	41.2827	42.7981	40.1681	59.2605
62.2016	33.712	144.386	17.3954	14.5344
34.9535	65.1501	74.6346	36.5428	89.601
37.0624	57.5273	79.3735	55.6926	14.5521
50.4453	1458.8	41.6253	18.3289	65.5305
31.9683	26.243	32.1727	56.0058	34.3035
30.5062	26.4616	162.507	86.843	27.8889
28.3612	30.3881	71.9172	23.104	25.0172
43.0501	23.9978	120.184	35.4843	35.0463
38.29	70.2491	57.0204	32.1559	51.4842
30.0789	42.0748	48.0745	70.434	71.726
55.427	100.94	33.5735	35.1906	25.8463
54.5981	33.2861	86.3278	34.2127	65.3785
52.952	32.9169	52.6565	54.9484	38.0313
45.9306	243.052	88.4304	35.8547	40.7397
42.7332	52.7551	214.229	92.8838	74.6761
61.4374	30.1112	40.2703	56.5635	24.4323
65.9003	37.1906	74.3301	35.4618	57.282
59.5789	42.9272	128.11	37.3801	40.6198
63.1397	101.605	53.9046	38.2513	28.5084
46.9168	31.8648	64.477	26.2359	42.7942
38.877	49.9436	60.3206	29.6458	38.8292
102.131	58.8475	107.973	55.9863	29.5414
50.5918	36.3365	22.7337	43.8005	42.5367
90.7332	23.2059	125.927	68.6053	39.4044
45.6166	28.2835	34.6916	36.7277	26.9107
68.0687	35.424	80.1756	37.4298	30.1548
56.548	69.562	37.2422	66.5639	20.3474
32.2336	85.9862	30.9929	19.8345	25.7435
67.4035	54.7659	157.322	32.9444	75.0132
55.7122	44.696	44.1248	30.1818	59.4227
85.7778	39.1432	86.4588	25.5765	40.7036
57.1917	40.8269	40.1798	23.1787	30.3673
45.5208	22.1333	59.1706	40.5712	20.6326
40.5198	52.2235	61.9498	36.3994	113.711
58.5456	53.1547	109.121	45.2262	91.4729
51.2957	48.0621	37.0586	33.1164	53.1297
67.5968	40.8214	47.8588	105.637	69.6524
51.7802	63.2975	35.3326	32.5012	28.8158
52.9566	28.0018	66.0552	29.6491	59.925
48.2134	44.0937	44.1449	36.4428	72.4108
74.9674	37.7804	62.6695	42.2232	31.4807
50.3209	40.1648	52.4806	43.8632	120.092
47.7704	60.5598	245.117	42.0367	48.4187
29.4313	50.8784	80.5621	79.8789	37.4466
69.7891	41.9085	64.8128	29.2605	25.0641
45.5704	127.865	63.1694	34.9541	94.5886
37.2759	36.34	102.979	31.1593	33.2951
53.6781	42.1731	71.9263	22.8971	100.341
96.512	33.6558	96.0984	40.5422	31.7814
73.0656	45.177	32.5215	71.3118	32.5432
25.0595	39.9552	49.298	24.0227	39.2977
148.094	35.0123	61.1963	36.2387	121.16
54.2938	55.8147	76.0622	43.5033	80.877
93.1351	32.7861	111.851	47.9009	33.8783
62.9809	42.4305	40.9309	35.3032	32.6464
66.6114	29.2032	67.4287	72.445	38.6936
30.0097	56.2529	93.8273	34.9626	58.025
61.0028	57.5577	153.267	29.5513	72.9439
45.6627	52.9087	59.0752	30.5591	34.615
212.247	36.0245	96.7782	36.6233	22.949
42.5297	31.7012	114.2	19.0343	18.4681
75.38	46.6641	162.141	24.1417	41.758
62.8195	102.459	81.616	39.4278	40.957
147.495	24.0514	49.5916	102.765	133.884
47.7491	51.0567	140.101	68.6358	129.264
68.9327	52.972	331.852	35.5036	2840.74
47.0185	40.1021	61.4499	74.1728	3735.6
72.4619	39.0067	158.049	66.6555	53.443
83.2239	46.7967	87.5691	24.1457	20.1354
49.659	68.3666	52.2628	23.2587	78.6362
39.7171	129.306	178.936	45.0211	52.3688
74.6498	30.5153	44.1777	32.1356	82.9493
41.4883	50.6353	80.293	58.8654	235.828
54.8325	31.3353	130.801	39.4654	43.1866
35.971	90.9995	107.589	37.4826	296.596
44.0223	57.2417	68.393	36.699	25.1493
80.4351	42.7757	2113.89	42.7672	81.6414
49.8948	40.8324	86.5711	22.3367	83.4433
31.9458	48.8527	43.3961	56.7272	35.3223
58.4026	27.2391	70.2795	56.4705	32.3122
68.0956	27.3254	83.92	54.9367	56.1089
59.1888	29.9131	96.479	33.4399	35.5024
58.6818	63.6961	43.406	21.5248	40.9703
59.6572	28.0884	41.244	61.0594	20.0575
35.5998	42.8415	55.6613	43.4984	67.9376
83.1453	61.2386	82.5703	25.3626	187.921
48.6433	50.0006	93.4757	26.3197	42.0321
65.0147	46.6952	106.461	99.7719	57.0802
43.7883	32.5358	139.713	47.6162	49.2455
47.3616	32.1235	129.127	46.1346	93.4601
46.5917	61.1857	65.9088	35.4251	35.2741
67.9837	70.5539	125.015	43.1954	39.8372
131.199	46.9024	26.9351	34.4656	42.0325
84.5321	75.2653	63.1706	42.4959	64.4864
34.142	39.6029	60.0706	18.6573	107.369
47.1048	62.4681	42.3374	19.4114	726.051
57.9909	47.2673	60.061	24.4348	83.3703
76.6731	52.8788	99.7787	31.0246	56.6826
66.171	60.2203	117.13	34.8371	26.5755
119.159	27.6711	65.4697	41.1306	69.0827
71.4449	45.9408	172.501	57.6479	30.0079
31.3519	67.0722	160.462	32.6478	32.653
68.2166	38.7059	71.5941	51.408	26.1633
54.4147	50.3532	100.157	31.6223	31.5784
38.8983	46.0175	65.763	22.5217	41.0993
50.2818	61.4634	91.0819	34.8054	587.414
236.256	75.6376	82.4523	29.4674	93.6581
39.2732	65.528	66.5967	68.4969	27.8349
59.1304	69.0349	44.9188	44.2151	56.8073
127.926	54.2221	67.2978	41.0793	70.7979
50.7251	38.3845	307.215	43.2887	147.044
84.4028	54.1305	50.3807	53.5106	34.0638
58.9946	28.0856	145.025	72.403	90.1755
58.774	27.8993	82.7091	46.2286	375.146
31.8664	31.3322	31.7295	38.1251	684.407
50.4625	54.7612	131.661	39.96	47.751
43.3484	60.5833	73.2119	35.5279	48.0872
46.2783	35.5663	134.7	71.2146	125.492
61.0977	52.3992	152.125	45.1243	28.3755
85.2532	53.4442	36.4899	103.281	73.1128
123.44	76.1989	75.6684	42.9286	1831.09
53.6642	179.877	44.8192	28.9035	94.5409
69.9393	43.0562	176.442	30.5313	54.4225
81.8008	71.4502	137.628	18.7846	36.9648
92.4055	47.6873	78.23	25.7789	152.806
32.4168	47.1493	54.6002	68.0841	34.8108
46.6821	66.5075	49.1434	38.0612	100.346
30.5834	50.8908	64.828	61.5239	182.803
68.3331	54.1407	268.223	55.4519	157.462
64.053	23.6903	101.949	22.2047	40.2962
138.19	47.3656	96.309	71.3622	55.1249
77.8401	47.0656	55.005	38.396	101.965
157.079	22.896	144.305	47.5528	61.4708
36.9474	44.167	63.9082	34.4208	41.7529
83.0172	40.871	106.442	60.9403	39.1922
55.307	69.5134	146.806	21.7404	170.556
87.9036	65.192	101.179	58.4723	47.2333
44.0878	90.7047	91.7594	77.9549	40.8935
30.8723	661.724	28.3317	33.0633	74.0238
48.5888	279.842	139.463	33.8023	41.7055
54.5116	32.1219	56.2038	109.24	24.5309
35.3283	79.6564	51.3061	37.1867	84.5355
38.0419	40.8629	192.978	44.9879	103.635
57.0667	46.2451	114.562	54.9108	250.574
69.5651	31.4021	57.8392	39.0217	45.0323
116.48	62.8483	100.362	100.78	110.871
46.8873	80.9608	112.236	61.319	39.9045
55.3891	30.8612	40.8807	35.7936	48.6412
47.8069	89.1013	157.569	36.9912	85.9606
34.8082	46.5281	36.9703	42.9144	51.9517
79.1667	60.9889	170.77	49.4327	40.836
30.8312	52.2513	135.456	92.0996	44.0602
32.6526	29.397	90.348	87.4407	50.4066
40.1514	32.4989	99.3898	42.2318	47.0891
30.6028	39.8854	234.943	115.12	25.5036
35.6353	42.1241	62.4933	47.4482	104.77
51.3792	109.732	130.386	63.9701	58.532
56.1643	25.7445	98.3729	40.5763	38.3929
115.356	47.4138	148.17	51.0685	54.3237
58.0068	21.1789	71.9174	34.6207	71.9307
114.555	64.4143	47.9389	124.458	50.3132
48.0137	41.7132	36.2339	29.1209	46.4001
43.3514	36.7717	82.1081	32.4954	24.0037
38.8221	118.543	157.687	30.7528	41.2154
39.1426	76.5374	96.4549	38.5454	38.2548
67.7774	60.1474	78.7007	49.5372	74.0049
42.9734	45.1643	39.545	24.3161	41.3144
120.356	60.1584	34.7707	28.4809	36.1978
71.2239	39.2394	106.42	41.3236	177.621
51.1983	141.386	51.1656	54.6773	69.0094
76.8111	28.0032	58.7808	41.016	232.678
43.1181	102.457	72.0222	31.918	30.194
46.4866	124.442	39.93	41.1594	67.3917
64.0634	40.3622	183.696	52.3529	41.6115
76.7063	46.8028	413.519	150.519	58.4989
52.2627	34.7964	128.121	54.8764	37.3796
91.9436	57.4203	89.3545	43.2598	74.1617
28.837	39.1031	32.8467	132.63	1615.89
112.456	69.4643	75.1028	76.1495	37.7984
66.4682	41.7156	137.822	37.0915	50.7251
29.7899	41.4807	60.759	34.8464	31.2952
61.2704	40.7069	122.68	37.4612	93.6437
60.0451	31.5566	68.0506	69.663	31.9965
61.9093	128.57	104.327	35.1971	30.8278
61.2148	394.872	106.055	31.4968	37.2516
37.874	60.5558	48.243	32.0606	28.8538
115.358	44.9757	61.1559	37.6692	49.8673
62.4378	39.9914	181.122	47.0973	26.2451
34.4108	50.9473	45.8938	66.0347	42.1725
37.2617	110.253	65.3124	28.4811	53.3634
60.7102	39.3155	87.8129	32.4186	63.2637
57.3754	27.4679	78.4927	80.4287	45.9864
24.9993	32.5026	334.442	70.3598	93.1581
36.0722	60.7828	132.466	50.321	57.9699
46.8534	88.8107	167.523	48.6808	39.0034
69.0713	49.0612	104.47	74.4203	43.1278
36.144	62.371	80.7037	48.7793	47.8206
79.9798	46.7086	39.9266	48.8963	41.784
37.2599	100.415	78.5217	41.2553	43.3131
72.9925	66.7676	73.0654	52.4673	401.848
39.5508	42.9939	61.1494	51.52	41.5074
55.662	58.0032	51.2102	43.4914	131.233
28.6715	25.728	219.579	39.6433	46.6087
45.6573	50.9249	62.0789	35.8514	56.6297
58.9244	273.679	54.7003	44.4996	43.8087
53.8977	57.3579	40.9435	75.4917	46.8843
86.813	37.143	362.783	43.8704	42.7136
68.1414	62.8748	115.834	29.7475	51.8715
28.2083	86.7489	892.086	53.6109	65.1554
61.3289	27.6409	168.722	82.6112	111.783
38.7401	32.6067	103.443	49.6674	22.3764
43.708	64.547	105.024	50.7163	57.6126
72.1356	34.7106	2614.89	34.3187	36.9197
58.9367	68.1961	95.6887	36.173	44.3287
33.4997	54.3149	86.4971	42.5607	144.068
43.4938	50.5066	175.062	39.8242	1017.32
86.4468	82.1759	62.0429	39.0676	68.4492
110.97	41.6171	55.566	36.6643	58.2766
57.195	24.3964	129.452	61.3949	71.7772
42.3645	74.4349	205.914	33.7165	69.3662
47.4721	33.0762	109.706	31.9561	45.015
46.4729	36.8034	76.7711	39.6435	35.3864
48.9782	32.0509	42.5573	50.7253	53.1615
47.8717	42.7911	103.968	32.3538	40.8191
36.9538	41.2523	79.6189	33.7875	30.4185
42.0316	30.4304	42.2312	36.3847	52.273
98.1155	34.1223	129.578	30.4804	64.3268
60.3804	41.7512	76.4755	52.005	47.182
43.554	53.2017	174.966	65.0826	59.175
38.0244	53.1797	93.4238	42.0607	63.328
58.7327	55.0533	174.152	42.171	45.7902
34.0445	67.0794	121.958	31.7651	59.3516
32.8702	41.5598	146.886	68.6904	41.2237
30.7223	47.619	1767.27	80.8394	28.7611
59.4846	110.941	47.6552	27.8841	80.705
61.9624	41.9167	48.487	29.4057	406.471
67.1325	39.7024	72.1097	51.1686	33.7222
41.7345	40.7311	158.99	41.1482	46.7879
43.8246	41.2997	69.785	35.8836	198.588
55.2369	41.3484	38.9353	56.3004	39.7328
42.6311	53.1538	75.5995	48.4687	33.6736
58.4301	46.8978	1139.1	43.5833	52.7743
43.5089	38.296	103.531	30.5893	41.8088
67.4948	66.8192	44.8865	46.1631	57.1523
125.025	48.5334	497.197	84.3032	29.0484
30.3059	43.1268	148.215	35.244	92.6072
57.1253	31.6908	95.512	26.7593	56.1704
33.0673	39.1898	46.3973	53.1035	38.79
37.4319	44.5392	112.035	31.4155	34.7316
34.0856	44.4239	48.1394	39.8865	1491.22
33.1871	71.5917	75.66	31.0641	2279.42
44.8781	59.3386	175.401	41.7783	55.5727
42.2885	71.9883	79.4119	37.6064	37.5347
81.9803	35.5231	159.723	64.7389	29.7328
68.5877	28.8871	159.195	37.2253	57.9431
66.2638	66.6237	72.9852	60.8287	105.827
111.947	41.1897	115.444	78.6445	45.0532
29.2959	44.2473	234.183	30.5093	38.5428
107.381	38.6713	36.321	52.9292	38.1688
45.168	52.563	126.576	166.478	62.7971
170.94	73.355	166.042	29.5321	38.148
62.4775	35.3406	119.744	27.8477	90.2277
29.168	44.493	62.0514	45.2975	97.9853
62.1618	27.9086	128.833	26.0638	47.4722
25.3695	45.3715	128.608	35.7069	27.9303
32.7259	49.3586	64.332	77.9224	61.0958
42.5958	57.0778	70.3003	30.9042	68.8295
42.9047	47.6702	84.5727	732.486	77.7194
32.7981	49.4271	113.157	86.4638	71.449
30.8678	59.8277	35.5921	63.3101	50.8644
50.996	86.5322	161.129	62.4315	89.9826
38.2087	53.8816	191.592	52.8516	58.9695
40.2025	44.2814	83.5798	84.8978	47.7365
69.7736	52.7852	95.1847	51.9939	96.2408
72.3048	44.3395	87.7851	40.6267	890.613
65.2046	31.9327	117.476	37.3461	59.3571
61.7406	47.3069	83.3683	33.4714	51.4857
37.7227	44.0284	79.1825	43.2356	57.6489
39.1864	60.2427	91.9167	65.1316	46.1511
38.2354	40.9562	177.954	43.2382	45.6299
60.6007	40.6371	77.9696	38.1727	35.3372
48.5087	48.7707	76.5698	26.7851	92.305
47.6671	48.1742	45.9929	51.7687	50.8485
41.9638	43.9436	101.554	48.7193	73.4634
63.9591	36.8556	106.483	43.3216	53.4994
39.3598	48.8832	113.315	27.6685	110.752
71.8669	37.4232	47.8058	37.8277	85.8466
56.9407	79.024	36.8772	34.9058	57.8131
68.2425	43.103	84.3069	38.5604	45.6724
73.6962	42.2689	1973.38	34.0483	67.2843
64.5791	114.77	135.098	45.1771	84.176
46.5051	57.7823	76.4057	21.075	58.9189
76.834	41.3985	155.564	33.246	83.3228
41.1643	55.0272	128.678	68.4449	38.7754
61.8635	53.7228	34.3962	33.6564	137.43
59.0423	78.8124	73.3414	30.6308	50.5351
54.5112	98.5353	115.741	52.6235	71.1392
107.233	40.3139	127.126	43.7841	59.6759
107.445	36.3134	57.0987	71.5768	74.0363
40.2177	114.873	93.2564	93.5376	69.4727
62.7513	63.823	44.8484	56.0678	69.7963
82.3978	59.4689	192.914	131.446	112.408
94.8366	60.3703	49.1091	41.9376	46.1483
50.7823	41.9265	124.902	28.0533	68.482
39.9552	61.426	45.3535	116.525	75.9321
68.0416	41.3006	82.992	37.6217	44.7801
50.2661	37.8807	73.462	35.6109	463.231
54.6878	54.4023	134.91	68.4154	56.0556
103.766	56.7527	75.4819	93.1794	126.897
35.3215	99.5304	114.746	30.7066	28.9487
50.8216	104.513	78.6562	39.5193	37.5802
39.0505	43.7749	76.599	36.3283	94.2767
32.982	50.1781	62.9948	53.3464	53.6501
37.5651	177.597	132.355	61.1629	59.8108
41.8695	42.0542	139.681	48.6642	52.7009
38.6091	42.4647	94.7337	28.1405	50.6993
45.8102	40.571	66.7432	41.5531	78.5688
45.2133	28.7504	164.971	39.2706	51.7405
31.9309	26.4076	51.9695	42.0349	40.9568
105.936	51.7011	119.839	36.6366	62.7644
60.9553	47.2406	34.56	49.8465	43.3381
38.704	188.879	167.827	47.754	70.9369
44.7257	43.4078	54.873	104.831	25.1737
51.114	73.0624	44.1027	32.4355	92.1519
61.8012	33.3292	107.895	49.5865	81.9205
43.7078	31.6206	105.46	28.6572	33.6694
39.7068	53.3298	39.8424	70.5002	28.4008
41.1977	53.8662	124.204	58.9577	86.3718
49.7768	58.6227	52.3333	48.2713	63.1101
68.0924	71.5116	51.1718	61.2658	129.99
33.5362	33.5236	63.9771	25.8514	46.8459
38.089	44.3441	98.2461	51.0382	3197.42
85.8239	39.1951	88.3966	25.0764	70.9909
58.163	50.0411	174.407	27.3638	49.0393
45.7398	40.6478	78.6555	50.295	89.5008
44.5747	52.9324	98.6826	38.7588	67.9916
52.9743	84.3231	84.0192	61.0823	81.4854
38.9484	41.7169	86.9404	37.0538	59.1014
51.0821	27.5979	81.0654	77.3014	109.474
57.978	37.8699	132.359	45.5936	46.7983
64.345	38.2684	103.605	104.641	77.6428
48.0555	50.0497	97.2457	43.2546	55.0492
39.5855	50.6525	513.298	82.3507	33.5919
42.66	48.0255	92.9191	47.8505	53.3118
52.0918	36.2265	92.1921	26.3347	48.7868
91.3055	227.03	39.3219	45.348	43.1296
56.0613	24.2819	57.6156	76.9714	68.1147
79.5895	43.2512	1566.01	30.2367	55.4596
50.3131	58.3735	147.522	40.5647	144.343
76.2738	30.53	187.642	46.4841	52.7929
75.4454	43.4192	30.9868	31.4542	61.9078
57.7878	46.8041	190.466	43.4776	155.831
58.7448	74.4514	70.2442	76.036	51.4635
44.5815	70.0958	53.9201	42.3077	53.2609
42.5894	39.4076	161.272	32.7261	34.9876
47.2583	54.0844	129.95	37.4254	44.8879
38.2297	32.3151	73.0071	78.7031	41.5546
39.1922	44.7802	110.581	79.324	34.2839
41.9404	156.031	53.0414	22.7949	60.9703
49.8424	32.4027	30.5616	31.2181	48.7267
43.3746	31.0849	132.47	61.0438	58.0943
44.6143	58.5661	81.5582	24.9971	38.199
54.5015	49.8661	114.095	30.1258	31.6744
55.1676	75.6611	45.6796	47.3148	117
40.8063	59.8687	130.455	43.634	25.0254
103.224	91.1744	118.537	45.8206	92.7377
50.3276	36.9927	88.4276	56.3965	70.295
67.208	39.5427	250.456	30.8652	37.9106
50.2786	57.0918	118.642	32.4591	46.2404
51.0197	72.8095	99.1882	49.6545	38.3302
43.8672	39.8543	62.4543	45.1775	169.895
64.3538	67.3327	178.095	77.5093	45.1647
61.225	75.2614	151.832	32.9226	63.5371
75.2001	26.6313	64.043	40.7145	72.6367
63.3398	50.013	177.823	16.3597	46.6323
36.1438	38.9167	128.939	75.4946	58.8042
47.0472	51.1143	48.03	72.1472	87.9909
49.6191	43.1691	37.5999	30.7527	132.596
38.2119	57.6771	80.1476	31.4137	171.827
59.0442	49.8096	128.647	29.2825	49.4419
78.9968	28.2194	36.3106	33.8689	34.0063
85.5324	45.3281	117.596	46.98	44.5844
60.3304	30.8516	111.386	35.485	30.8775
41.7325	88.031	83.0303	33.6942	26.8284
52.5665	67.689	67.9703	43.4418	29.1476
70.7634	35.8512	134.725	63.4312	50.4873
52.9228	65.6508	93.5857	28.7826	31.7327
64.572	73.2166	66.3695	54.3157	47.8793
47.012	71.4625	131.951	54.1257	35.922
66.9743	52.4034	127.394	58.2588	47.5603
52.7119	26.6254	75.2045	82.5952	32.1925
42.2453	54.9028	98.6022	65.8223	27.2152
32.7407	82.4685	31.7708	77.5392	50.4915
32.0477	46.0916	57.6736	41.8326	33.3509
56.6114	47.304	52.4977	78.5994	77.1396
59.19	46.6327	83.984	44.112	27.2242
30.196	118.555	105.51	24.2983	70.9205
34.9493	60.4435	76.5838	84.6591	77.7616
61.3976	70.5636	104.836	58.7726	59.1486
60.3693	29.9701	66.6418	32.1603	150.67
82.6359	67.2079	84.3622	49.9632	39.7361
31.6112	71.5945	234.846	19.2674	43.2647
118.107	39.5124	104.319	20.8555	42.8566
50.426	36.537	55.0057	32.4274	33.0441
43.3416	52.4887	52.2184	39.1995	94.4992
49.2577	29.216	71.7639	70.4542	30.1758
38.9241	39.4802	115.212	25.4623	52.5402
105.652	68.4312	125.628	130.742	51.9498
37.4272	76.6368	224.048	41.1957	96.4977
105.193	40.6216	74.2339	50.7251	38.9089
79.8127	60.4719	113.574	37.7834	135.943
86.2754	65.7156	148.554	27.3746	65.412
80.4002	61.419	201.987	54.8996	29.1564
59.1506	52.6192	78.8634	34.7462	40.7384
37.4478	29.2192	76.1897	38.6951	36.1964
37.9218	63.951	107.347	26.2444	33.2003
56.8076	43.0768	72.5547	28.037	103.044
84.7861	34.0066	51.0559	86.756	48.868
42.9004	54.4111	54.4611	47.8517	106.845
91.6333	60.2424	84.613	43.8038	99.9622
72.5716	60.6993	631.992	24.4943	34.6017
46.9164	37.8511	102.885	39.8191	2409.71
43.3808	35.9568	289.293	44.8622	73.7821
64.5593	35.2596	55.079	28.4989	91.9451
57.6989	30.6158	132.79	43.7175	32.342
44.1054	63.7203	73.5186	37.0712	92.9874
60.0508	54.9952	131.719	42.1789	76.4758
100.166	34.1368	179.328	43.5359	102.9
56.5985	73.8382	54.5639	101.727	69.5705
47.5822	49.3415	47.5302	81.4772	99.8085
65.676	71.8239	52.5192	25.2724	76.9764
33.3293	39.9578	186.799	51.3351	38.5648
87.1262	36.8504	78.296	36.7928	50.5065
38.4695	44.3098	124.392	39.7882	28.2925
49.0281	38.6403	82.6628	26.9021	100.35
66.6015	33.8281	58.9941	34.103	164.159
42.0433	58.4822	103.07	49.7652	73.9466
36.306	72.0417	145.319	47.8826	26.0473
50.264	140.437	47.864	39.2803	59.4387
63.5455	29.1136	157.892	33.5554	69.7409
35.7578	88.7432	86.6096	101.3	21.6626
82.7333	41.177	34.2808	48.7434	1398.34
81.2311	30.4659	142.959	57.5228	55.1276
73.5528	36.9218	54.237	36.4799	25.2525
59.9863	36.6624	58.0163	58.6455	59.4553
68.7365	52.0872	55.8986	86.9285	45.9761
59.6093	58.0109	102.221	64.2561	64.8246
53.4225	39.6759	113.899	39.1551	33.9906
49.7237	189.945	352.248	70.4347	85.0465
30.829	51.5405	111.697	66.0584	45.1509
46.1294	25.4303	91.7759	29.725	64.3576
35.013	30.6717	110.167	55.435	103.815
57.4583	65.3077	144.968	35.0037	143.989
71.8434	36.0694	74.9017	34.4418	38.4759
83.4181	33.6521	58.6727	42.1383	89.4793
53.1041	36.4783	83.2946	33.5582	74.7014
49.8261	104.113	44.7997	38.5449	85.7951
52.0992	38.042	158.164	80.0991	63.6985
39.3212	31.4238	65.2169	60.3798	80.2396
42.0304	28.8603	66.5156	35.2905	50.9221
77.5038	41.5383	120.265	46.4756	64.9628
35.7045	27.4547	105.237	37.1694	133.371
29.7523	24.7445	180.319	32.2682	38.6708
44.6306	42.115	84.1087	31.5961	24.9763
33.1386	38.3398	46.8967	33.5587	62.9604
46.7536	31.5181	112.237	72.2248	47.6099
29.0326	117.23	61.5976	41.586	162.222
41.3452	51.7894	102.525	80.145	49.6488
45.4769	33.1891	109.052	56.121	51.1881
27.5936	46.6798	135.901	30.7336	74.7827
118.443	64.2939	49.0853	57.9805	62.3036
87.134	26.7073	48.5241	42.8346	54.9604
31.7318	55.1338	108.095	107.11	43.894
63.675	56.4966	102.418	40.7833	34.6935
39.9397	32.4177	68.7254	115.587	68.8121
87.8835	81.9925	176.761	36.1549	77.0031
34.3672	51.4323	26.9134	31.0921	39.3986
29.9513	39.3366	193.915	26.8523	27.524
28.3313	71.1714	37.3281	49.1329	102.531
28.7879	59.0983	58.5301	34.6331	53.9346
70.0232	91.1993	2320.59	35.2641	92.6004
102.386	48.0899	86.8634	33.6101	435.04
43.0744	51.3855	105.256	29.3938	43.96
62.9887	39.6694	59.147	47.7067	57.3068
65.4022	51.9136	75.2271	29.7419	37.1888
45.4217	38.137	56.9872	68.4611	55.8539
54.0771	29.9696	82.3992	42.8113	25.9292
51.6279	113.503	50.6963	54.0769	37.7882
80.5979	72.3416	90.5309	30.7992	99.495
59.1522	28.3596	121.491	51.7798	31.5927
31.3726	44.1386	111.521	42.3986	110.697
53.9678	85.155	105.447	72.8677	19.0905
32.1877	55.829	58.6373	34.097	57.1673
44.5248	26.5501	92.5389	111.245	62.7909
50.144	40.9846	75.6255	71.5717	83.3705
51.4213	26.0083	55.8683	100.112	33.4971
30.3216	32.0956	59.4136	34.9186	29.7545
39.3083	28.7964	157.867	30.7401	29.4318
47.5676	35.5758	122.642	56.0893	36.3546
23.6346	41.6675	51.3593	45.3617	61.2013
32.1409	33.2428	74.7866	30.4587	3146.16
44.5971	61.094	140.89	58.463	23.0488
41.6709	33.1432	99.0337	48.7907	43.6054
67.0245	33.346	257.508	51.326	65.7111
49.0606	64.1641	56.7954	39.436	57.8853
70.1471	46.1613	159.176	37.1908	37.5686
55.6176	44.2037	82.5079	84.6188	40.8077
34.1626	49.8979	262.856	92.8869	50.8383
37.2243	44.3687	176.089	36.3188	124.504
59.3075	44.9362	106.272	84.9056	38.1481
78.7576	26.599	63.6231	72.9785	43.4349
50.7531	45.5768	117.906	20.6705	91.5975
56.9871	23.4187	62.5328	59.5328	207.591
59.9153	21.977	93.304	36.5463	74.8114
33.5377	68.8616	93.2593	29.972	47.3132
59.1983	46.6567	110.626	33.7275	59.2209
86.9229	27.8173	130.047	23.4732	97.7505
165.899	42.5272	76.6665	26.7924	36.905
56.4062	47.0004	48.9346	76.764	23.8891
45.3365	25.3705	158.268	75.8234	32.5032
51.5567	57.4044	154.704	55.1901	88.6668
60.9789	35.8941	118.018	69.1008	60.6821
86.9711	27.4076	53.0855	28.4836	181.586
62.2766	41.8816	212.427	65.0743	47.0351
75.361	57.9023	148.747	29.7477	23.5191
67.6707	46.6207	51.9935	22.3707	47.117
38.6788	36.2418	89.4108	66.6013	24.6341
47.7335	28.9289	82.081	45.7296	43.0863
45.6198	31.3961	261.324	50.9732	121.604
56.1245	32.9623	144.97	47.7664	78.9577
49.7823	33.6591	139.954	57.5477	44.1932
53.766	152.972	76.4918	81.5253	69.6686
47.0533	50.0747	148.598	30.0046	48.717
45.7761	39.8687	58.9147	54.2011	41.7453
25.0592	44.5357	169.919	33.5219	49.7756
66.4557	59.6365	175.085	27.2009	31.0366
100.861	46.6105	94.9713	26.1875	43.2687
36.6088	26.4812	87.2781	47.081	87.9571
59.7582	34.4476	81.965	32.8707	38.5294
57.7128	27.3859	73.5596	33.7037	444.026
72.8355	22.8124	71.3549	32.3985	28.7
34.6955	34.0065	128.026	62.0062	43.1308
70.6606	38.065	54.284	31.5623	226.542
82.6746	37.033	89.0051	54.4912	70.4481
34.2186	41.3899	111.399	33.6557	62.8767
92.4975	52.0438	73.8042	40.7763	44.7896
51.7742	151.586	148.602	28.7919	21.8858
48.7317	46.9402	49.1435	32.5582	59.5498
58.5342	33.6853	125.832	24.207	42.387
53.8292	32.7442	78.3987	34.2282	21.3034
38.3242	34.3174	115.887	69.2825	45.6812
37.9195	38.3531	93.6283	77.866	25.3054
111.793	39.4364	43.313	83.1799	43.1853
90.9818	39.5338	109.434	38.9383	60.4124
43.8526	26.2059	46.4573	49.0883	21.1746
52.072	51.0902	62.4546	51.9333	26.3205
82.8976	29.6659	30.662	55.8071	50.903
77.2903	57.6359	219.737	75.3229	21.047
31.1073	20.583	102.29	28.1973	76.6395
44.8505	39.4773	95.6364	23.3498	55.1925
38.1905	46.2333	146.069	68.0956	105.059
65.7316	32.5684	154.505	29.4649	35.1834
81.9211	63.9172	154.757	35.4442	42.9699
33.9828	39.0523	72.9279	34.2424	58.3452
71.5763	535.106	528.657	59.3775	134.151
72.0518	112.713	111.948	53.4281	42.2615
57.5868	69.7774	94.0264	48.5407	70.9468
112.288	53.4075	125.251	68.8822	56.5167
64.3591	56.0928	112.914	88.3553	51.0182
54.5292	34.9529	101.476	45.4919	27.2333
64.7785	44.6009	73.465	42.862	82.0265
55.8583	54.9064	59.9087	41.9955	157.359
84.273	39.8636	114.059	52.2762	45.9463
61.1308	22.0921	210.406	41.1038	39.3686
46.2757	34.4814	42.7413	56.334	22.5858
31.8344	35.1098	279.436	50.3908	89.3826
37.742	37.8393	44.6969	36.8795	60.622
102.461	31.0308	74.0691	34.4708	96.7314
42.5308	52.8346	109.638	38.898	29.8818
33.0447	55.7869	41.9333	30.8369	223.574
75.9656	38.1019	34.7492	24.5773	26.3006
42.2978	61.3546	107.578	32.5131	111.063
64.1167	30.3345	49.4898	43.4496	49.035
82.8672	26.4246	89.0673	65.2118	33.3558
48.8108	53.8552	158.313	37.7052	28.5638
36.8775	48.8075	141.923	29.9891	85.9382
59.2648	64.5555	117.285	51.2214	61.1584
87.88	53.2076	90.1236	37.7189	32.7147
66.5316	48.192	68.6441	38.3243	71.5844
35.0842	58.4168	114.525	31.5678	66.703
36.0421	58.6692	33.1887	36.8479	31.6368
55.7378	23.3568	67.653	35.4547	26.3672
34.7988	26.0922	87.8089	40.3506	2683.37
55.6327	52.9737	279.529	136.928	23.5605
70.6544	27.6425	200.283	52.5191	30.4046
48.1205	48.4146	325.401	41.9545	84.5468
29.7116	44.1971	34.4505	20.5239	35.1932
37.9576	43.6509	32.7063	70.4987	95.9535
89.5119	44.5865	68.7266	52.8148	59.7016
30.1475	59.1731	125.194	36.5683	2826.32
43.1879	49.4172	42.4547	57.6481	24.8173
59.9586	35.466	71.6297	28.6916	38.8909
85.3561	64.0142	93.7312	25.7731	39.9197
52.4976	28.7097	66.6208	31.6221	26.6429
40.4111	41.0972	210.386	34.4717	51.9153
34.4485	81.623	166.931	50.8417	53.5808
39.6849	63.6435	67.9904	52.3056	33.5309
97.8829	23.1908	68.3876	34.9192	49.7806
50.7576	42.8599	319.281	41.7068	104.087
52.3316	26.4264	76.8695	46.2114	54.7552
46.0593	62.2236	32.2248	38.0097	34.7254
36.8774	39.3027	58.9257	44.9022	33.9671
128.846	89.2163	112.419	70.1182	71.3438
43.6803	52.0989	99.721	50.7741	35.4478
243.259	36.8622	160.525	110.571	24.496
97.5827	47.0011	90.1004	60.5851	44.2215
117.331	47.1953	41.4895	40.1555	40.9839
32.5007	35.2208	115.272	33.3398	70.2528
28.9294	28.4336	90.402	32.7792	84.3293
28.463	39.3394	2088.67	40.2665	43.535
71.1111	76.4589	1875.62	92.0729	73.4922
105.432	46.4163	85.4061	40.7958	35.9933
52.2934	65.3404	29.4646	92.9204	77.3423
41.9801	48.5344	131.256	74.4668	24.9303
33.1761	21.0689	28.27	47.1732	2217.53
38.4327	34.3134	93.8629	131.988	46.7809
35.9	37.8253	52.9604	76.5013	41.5091
28.6951	32.5257	196.071	87.1258	36.8944
44.8235	76.6055	87.6559	168.051	53.5528
93.4785	32.7767	102.395	30.6492	172.002
61.7859	28.5544	35.6264	123.67	113.728
33.0827	41.7148	63.8572	105.17	2650.05
34.5545	45.1943	54.7289	50.888	36.1882
34.7831	63.2554	38.3305	28.0077	85.4104
32.3158	42.7051	57.9284	47.5303	56.1731
58.0855	67.5305	166.689	45.4979	37.3769
27.8586	41.9525	99.869	22.6984	60.5846
31.8167	38.4262	2826.11	60.8047	58.9712
86.0372	32.1612	169.722	41.5324	43.573
64.4111	51.4701	158.294	39.0336	327.048
41.0509	43.7661	107.605	58.0653	103.247
37.1972	27.4252	50.6129	39.5261	90.8602
39.4312	34.5713	86.1665	60.9414	33.0752
67.7682	24.1724	77.2179	78.1008	87.0081
33.0237	24.1461	88.2766	26.6144	88.9224
55.514	61.3186	62.7539	46.0771	38.4844
76.2571	21.2912	63.8714	40.1048	79.2344
38.6616	35.2408	106.654	35.335	41.7094
51.362	38.809	31.9552	33.9199	42.7202
75.0102	32.2453	43.6367	30.2949	29.1473
40.8611	25.3993	114.948	26.8587	30.2703
36.1353	28.769	67.5564	38.3988	59.1667
78.418	59.5541	135.795	58.3984	50.9355
137.486	59.0631	58.734	32.8781	310.276
72.4964	42.1772	227.739	28.1465	50.7045
60.1055	56.3449	61.2814	55.9882	67.2613
45.0203	36.1593	25.2152	36.7859	80.1976
70.033	50.1264	146.608	33.4626	45.3053
46.5493	23.8947	84.7426	52.4898	81.5816
35.471	55.2208	74.7084	94.7446	2742.54
46.9347	60.4651	72.0175	54.2177	61.3522
39.3459	63.7508	87.5697	35.5939	46.8328
34.3298	58.8897	53.684	41.5885	2856.86
116.716	56.4358	63.5618	74.4287	49.8536
43.5742	34.0116	81.8797	24.957	166.11
27.6995	29.2627	47.1411	44.372	35.9844
142.221	25.0718	40.6977	116.832	48.6009
59.1735	58.583	50.5721	29.8721	87.2009
64.0124	54.6413	100.082	106.613	66.7407
44.3548	41.2512	65.566	30.4849	65.9279
36.1176	36.7569	53.2934	49.9975	68.1903
32.6495	29.3314	96.975	40.7714	30.4092
34.9079	32.2922	43.6423	55.6285	91.1525
40.4453	33.5261	108.974	35.6857	22.5723
31.4974	26.1862	83.9962	25.7426	2351.85
49.3963	47.0557	111.979	36.4479	2212.08
48.4466	70.0531	53.5066	36.6567	41.489
53.2691	40.4158	92.2945	34.3155	54.6181
46.0178	51.6557	83.1419	24.6414	92.9845
64.2325	42.7802	214.169	72.8261	49.4357
29.1716	52.5801	68.3987	47.1728	49.8293
26.3457	33.4809	88.8838	86.4141	201.249
111.523	74.7992	64.4747	56.2625	55.9662
65.8497	34.9885	113.448	31.787	35.5755
52.2513	31.9271	41.9802	25.0482	45.4906
47.1255	30.3521	83.1389	33.5829	47.1848
38.6385	55.6384	85.4552	53.0455	24.407
27.6107	31.6957	61.9654	45.2294	46.0927
36.0606	32.1235	392.281	39.9797	24.8832
69.8094	20.9064	78.4344	29.451	28.3969
58.3952	36.2936	80.2522	26.9238	29.7275
55.2501	27.4487	191.551	63.6889	26.7231
45.3268	27.0509	49.1398	26.3569	54.1393
31.1056	23.6586	47.1912	20.6577	55.8913
70.0335	34.7951	88.81	34.9109	123.995
39.509	54.6568	62.7422	23.7485	32.5103
67.5815	29.9537	116.984	37.8546	60.56
53.0907	54.5869	38.9938	29.3877	74.7696
73.8528	52.6775	92.2629	60.632	34.2882
57.4689	54.6229	91.2131	20.4121	40.9085
41.1077	59.4423	29.6539	36.8521	43.6777
60.2501	26.5019	103.044	23.6832	37.7196
34.1682	70.5373	58.3197	23.3881	34.694
67.2012	37.0185	53.3871	24.2274	238.884
55.8324	32.6897	154.71	40.0197	48.1137
51.0857	36.0266	41.5925	24.4392	24.5978
43.5485	29.7822	67.9667	24.4836	47.9964
57.6907	19.2696	53.1175	26.2652	48.3845
60.3128	39.9006	64.7414	29.0788	30.2137
54.6782	56.0438	175.27	35.061	92.3234
39.3586	53.362	96.1788	38.4893	45.3042
53.1564	26.1794	116.634	43.2932	28.5989
29.8162	32.9813	118.088	36.9445	26.8151
51.5183	36.102	64.9616	47.6002	1737.84
55.2042	32.1001	49.7968	33.9291	26.7182
30.8296	23.3904	50.0736	34.5547	81.071
112.931	51.6371	85.9874	47.617	68.8214
34.3138	36.5785	41.8844	41.806	82.6649
56.6089	30.7702	100.255	105.895	64.5386
50.9599	20.7618	73.4469	45.5764	35.7907
81.5503	50.9824	77.9357	20.3902	88.761
42.1719	20.2942	2436.98	35.3808	42.408
83.9103	27.9591	193.378	49.6138	33.106
48.6645	34.8484	69.1373	36.6674	32.0931
66.3238	22.0557	33.6199	36.9249	75.4317
47.0833	45.7359	179.253	31.3212	105.435
45.5492	24.1164	94.0778	41.0643	54.0014
39.4215	28.3638	51.3467	40.2265	27.1604
52.0615	27.729	97.2835	27.1611	109.637
52.8733	30.5822	74.38	40.6181	271.393
53.7192	16.6364	171.057	24.9514	51.8755
43.1545	22.5414	1204	37.1077	128.265
38.8302	44.3213	49.1846	48.3541	42.361
44.9162	50.8911	185.354	19.4657	56.8472
41.2563	37.2481	69.3465	43.8706	64.4854
32.8649	19.7276	1048.7	44.4055	272.127
88.62	89.7359	25.0426	30.6904	103.329
35.0552	32.453	48.1644	34.1465	49.2564
47.7621	41.0749	133.602	37.3051	98.4582
35.9745	48.289	327.207	29.4393	1356.53
43.7155	26.1944	48.7496	36.9383	69.7194
77.3801	137.578	100.136	36.0345	51.4961
26.5481	27.173	148.415	24.0643	71.2313
48.6303	30.3825	54.1856	42.2634	40.6639
81.7883	33.5581	96.3484	69.425	469.508
64.5264	48.8699	147.347	22.8144	85.6589
41.8526	42.2199	51.4679	36.0907	58.8574
22.4474	37.6306	40.57	32.27	27.2686
52.5289	22.6664	116.034	100.575	31.6376
63.9198	37.9217	87.3471	45.7675	50.1182
88.8099	22.6389	99.4075	26.4883	120.037
41.4163	53.4524	59.0174	35.8569	114.923
60.5783	25.126	74.4492	49.1538	2235.23
41.9684	34.963	38.3613	43.6317	30.0342
26.5955	61.6318	105.491	35.7598	58.2632
52.2402	30.521	98.36	30.4563	45.1053
61.5996	14.785	81.4309	43.8336	43.5421
84.504	26.8485	102.434	26.9615	39.9554
35.1874	29.8391	77.1023	39.561	32.3697
37.5219	30.3786	46.1571	32.375	33.0955
25.446	49.5409	32.5098	34.939	322.49
29.2261	23.5281	92.4577	35.5663	88.3924
49.0878	27.2356	144.16	26.8183	55.4382
48.7428	50.7151	42.0033	59.3309	193.896
35.2355	35.3767	80.8625	140.834	28.7118
61.958	42.4718	63.4284	33.3337	141.202
36.3567	33.3304	45.505	28.8674	23.7923
29.4172	32.7441	33.4526	25	40.9745
53.0946	32.4332	51.6286	58.5013	43.1277
39.4724	32.7391	127.505	91.7376	47.6296
54.6147	30.7958	117.422	126.183	1319.04
27.3928	33.3496	112.227	26.1356	1821.4
29.3726	46.557	172.6	71.206	133.369
60.0197	19.3236	109.537	69.9861	56.6563
44.1017	37.2085	35.541	42.6603	51.8122
67.8753	34.8696	60.8421	41.7043	61.9472
39.6118	29.131	100.955	61.018	43.1307
33.9914	37.1645	28.5559	37.6698	23.3583
46.8225	40.7439	69.7875	26.0189	39.1012
42.3796	38.8618	40.5163	40.4099	62.0169
61.4725	26.0807	175.292	43.2346	31.1003
86.12	29.5202	74.6233	69.6182	31.4777
69.2468	80.5333	35.5739	38.1935	56.4811
63.6607	36.2831	48.1964	25.3689	39.3619
34.4144	44.2091	160.339	86.6044	54.2913
54.6257	46.6019	90.7706	35.9241	51.5125
62.2371	29.7058	192.091	2824.14	38.2267
42.391	30.4867	95.9531	48.3449	69.211
35.6092	56.6743	2799.64	61.7565	22.2375
25.7661	29.0512	95.0319	56.4479	68.6678
41.8366	37.9562	107.04	42.7509	2879.2
49.7175	23.7858	34.9801	43.1479	51.703
63.7908	40.7242	139.985	57.5642	93.0009
124.214	120.167	74.0642	29.1563	36.1646
56.2136	18.8115	89.9812	61.2013	51.3488
47.1832	38.6855	41.2441	136.857	68.4011
70.0071	64.0414	111.148	27.4895	45.2164
47.637	41.8206	92.8766	66.5522	43.8513
35.8036	43.2634	178.293	37.6305	31.4509
32.5437	41.362	89.2583	33.753	43.2931
40.8152	58.0163	53.0202	63.5845	103.008
32.2921	22.8542	320.035	31.4763	133.646
27.5249	21.827	219.499	35.5827	87.1632
46.202	28.0578	84.3435	87.3106	64.5236
25.6675	33.4365	50.0795	66.3095	72.4305
75.6356	46.6032	217.905	59.717	29.561
101.194	31.3516	154.837	50.0997	37.3664
43.3749	32.1372	1298.73	21.2002	51.7904
45.8892	70.0061	74.37	40.7064	41.1685
67.8195	45	82.0984	48.2517	39.6083
32.9872	52.0579	55.7116	39.1059	43.8054
20.732	87.1858	45.046	88.2812	50.4819
51.1909	22.9385	51.6965	177.461	23.4515
49.5366	40.4112	60.5053	62.8145	108.081
18.2454	40.2062	68.3224	33.7434	35.436
55.559	32.0808	112.284	59.4793	35.0615
36.0196	38.5216	234.958	47.8419	50.0472
32.3869	48.7609	187.812	57.6828	39.6861
39.325	44.8597	52.7301	24.2194	33.2258
35.6735	52.3772	97.0651	49.1411	55.0689
74.6489	64.8594	57.5102	42.7511	55.8807
59.5201	38.9314	147.828	33.3249	122.599
32.4305	38.8997	90.0615	31.1217	49.1746
60.3235	38.5165	135.664	27.6444	106.433
24.604	1030.87	91.9417	37.1385	55.3827
34.388	35.8525	67.2066	47.7272	69.6256
34.8653	23.8071	152.267	37.1367	123.066
29.0717	51.8977	181.209	36.0683	53.3123
29.6926	35.9689	86.9605	28.4365	42.3161
33.2459	24.726	138.843	45.2724	20.0789
68.5575	48.1721	60.8426	40.5879	28.1479
33.7129	36.2237	239.01	56.7462	55.5815
53.19	219.741	87.076	73.2138	38.756
40.4544	64.5249	185.526	19.0159	71.8326
66.6437	55.9443	84.9231	56.8892	40.9639
29.0524	61.5511	99.3464	57.9278	82.7818
27.9534	67.5497	60.6184	44.0105	42.9624
41.0303	58.1228	117.138	45.4837	47.4784
63.6536	41.7315	55.3956	33.972	45.8518
24.1197	25.523	97.1663	23.6694	22.8463
42.8014	24.0143	54.3407	30.4503	53.3097
31.8333	42.8397	323.321	50.3672	50.8359
40.1487	52.544	38.1208	25.9138	31.0702
64.2806	28.5892	2661.17	37.6209	31.8781
36.2317	33.5079	1555.7	42.8006	77.5233
77.596	45.0664	87.1991	26.2909	119.792
32.5221	36.4399	90.796	38.866	91.6302
105.154	37.7289	33.3463	49.0321	35.3721
44.6488	40.5454	97.9124	61.943	79.5352
40.6411	28.2149	116.217	82.0653	62.1711
85.508	21.5455	1914.8	71.3323	100.476
56.8096	27.2965	82.3029	408.259	57.4314
27.2674	46.3897	148.09	31.6014	26.0648
89.2132	28.4315	102.588	29.9439	34.5524
107.128	108.797	82.7269	45.8415	94.0825
62.0889	44.2287	66.9102	112.1	81.5802
34.6603	36.8383	72.2731	38.4654	179.117
70.4731	34.0726	1878.15	36.7202	64.6386
38.4281	31.5981	182.172	52.0208	31.012
68.9314	25.7896	49.8549	37.9155	88.1445
53.4052	45.9484	96.1283	48.9548	92.1886
79.0912	32.0403	40.0281	24.6106	42.8566
72.1828	37.2019	136.61	50.1082	103.333
31.6253	59.5153	45.3612	34.6423	47.8552
46.6141	39.6111	81.6923	83.8783	107.423
65.8471	31.6304	68.017	30.3893	65.7178
49.7265	51.4417	119.852	46.0966	37.5601
53.5701	81.3576	52.5648	180.801	40.1914
41.4159	38.2427	95.0713	123.556	72.1327
87.7369	44.0982	87.7381	64.6999	50.5602
105.058	66.8006	29.6648	447.26	43.453
66.4839	35.6971	67.4244	334.263	76.0581
38.9238	39.4169	48.3873	38.7335	175.049
138.856	108.78	36.8018	69.106	83.8672
48.5556	34.2082	61.4505	38.8298	85.7332
47.1391	19.7247	2458.36	47.3876	84.2729
44.2878	39.0021	222.651	105.251	117.925
66.4297	39.9157	29.3284	44.3938	79.3364
101.597	59.1271	63.7603	53.8509	52.0929
49.2542	34.3139	65.1614	44.5224	41.1256
80.8201	29.6151	88.0959	38.081	26.618
49.2827	67.4265	105.242	40.2572	83.3206
44.3538	50.8068	42.4254	50.5422	46.3908
102.213	83.9691	210.477	36.0335	64.1332
75.267	46.7334	1176.03	26.5499	66.3465
43.9261	43.7569	243.447	86.9196	44.1795
87.3058	50.2773	2223.33	60.3106	78.4945
80.1104	29.1661	110.865	712.308	52.7366
98.0771	63.6382	3232.84	33.2857	39.5568
74.1935	26.1685	175.514	32.4063	37.0727
31.6966	30.861	62.5481	52.2765	58.3307
100.288	58.9926	2697.71	48.7467	89.3167
61.275	62.2459	2816.35	34.8085	73.2726
71.3252	34.7308	87.58	31.9346	112.61
52.6925	19.4433	112.07	45.4523	150.096
77.3436	41.5669	175.181	101.271	75.2097
29.4114	73.0052	166.172	44.2707	34.3686
86.7594	29.1663	122.127	62.8153	47.5932
46.2427	49.1261	124.606	67.2854	43.2969
28.3994	36.8901	113.049	37.5821	44.9562
75.0317	71.778	3311.23	46.8423	89.4487
48.8023	41.2685	85.6866	84.1882	43.3479
34.2306	26.3824	138.48	47.2494	54.7762
52.8985	52.5198	46.0448	32.7101	98.5647
38.1512	58.0141	253.494	38.5224	20.9184
91.0235	25.3328	94.9945	42.756	39.1672
51.7011	58.8338	148.429	24.1189	81.4206
42.3857	42.4644	54.4541	50.7129	34.2347
52.1693	46.3919	159.033	70.7272	44.3851
51.6633	38.7404	31.8452	37.9914	31.291
65.2062	232.806	41.9411	34.9756	61.8268
49.605	67.4	131.642	96.7164	69.4043
57.9518	33.5832	402.181	39.9811	85.4067
55.7811	39.8015	117.588	47.2854	47.3542
47.7535	19.6455	40.3866	71.7316	167.392
46.6525	31.9672	90.8758	38.8688	160.017
46.7584	25.6194	109.715	45.1154	32.3511
100.861	27.2383	89.9227	43.696	33.2893
39.8005	43.5487	80.0992	75.3628	56.4395
71.42	39.9723	85.4878	61.3109	56.4983
41.0265	40.0454	96.4649	53.2454	51.2049
48.9555	68.2331	72.3358	41.6773	30.3707
40.0873	26.7523	108.686	38.308	45.2288
55.9082	41.7954	56.7347	94.8745	62.683
34.4164	39.248	167.235	89.8179	42.003
84.291	49.8453	45.6313	31.9191	43.8381
31.9834	30.5135	59.1185	35.2626	34.7194
77.0552	49.2861	128.13	40.1513	31.634
58.8314	41.3909	151.803	52.8968	38.5174
40.128	42.2421	128.315	42.0111	50.7053
39.0926	29.0485	58.8371	45.115	72.9966
69.2305	19.0052	75.6537	50.5595	27.2496
47.3643	63.0242	200.319	61.3782	62.2414
47.2221	30.0182	54.8426	50.3847	63.8511
47.8573	61.6181	72.0846	33.7309	78.9392
34.5466	69.339	130.583	58.9109	83.4804
32.1013	40.8563	115.854	63.3131	51.2217
60.5548	43.7075	46.2259	323.08	47.4188
95.6022	31.5107	94.0135	35.7639	28.8041
36.0753	22.9262	44.6265	85.929	84.9904
29.2211	67.4273	88.1319	535.742	22.0178
48.4007	35.5634	76.4119	31.5774	28.114
90.9243	30.3747	89.5921	95.0756	32.9361
65.7399	31.2018	37.6008	23.3351	44.3561
68.7571	54.4365	248.396	43.6545	83.7422
36.4716	32.5782	63.1785	49.6256	36.1821
53.1556	32.4447	180.035	31.5147	74.0513
42.2912	81.0471	124.142	43.9895	67.8082
63.1937	54.7251	59.9662	65.0507	67.0804
66.2146	25.1524	190.544	113.188	75.1467
43.7235	34.2464	40.8947	74.1224	40.3075
85.254	42.7552	61.0459	83.1445	27.4996
71.4348	66.3963	166.518	57.3706	57.0654
55.8304	43.6357	61.2355	70.2729	74.6658
58.2024	21.7898	65.8022	41.1658	49.2669
32.5969	38.0516	125.502	79.4476	34.3392
46.4931	41.4947	43.7405	132.48	73.6461
50.1188	30.5985	80.6531	35.9563	29.7595
82.0353	79.2105	124.323	42.6689	30.9259
40.8761	58.3038	123.688	56.8752	44.6834
55.193	57.2663	65.6499	71.1828	65.4198
75.5446	84.905	50.7833	118.066	109.293
65.9406	44.2463	106.693	72.8339	42.1185
93.6618	26.4591	73.1143	81.7615	42.9209
25.4818	51.2407	102.848	26.3785	208.654
72.208	25.2974	150.689	41.3358	30.763
61.8853	92.0559	119.311	95.1643	39.4394
115.158	33.472	1576.8	53.8736	31.453
74.5574	39.6021	60.6158	79.9436	37.8965
44.7737	109.685	88.4783	50.6567	97.5435
44.6714	26.4122	60.7107	57.7755	23.4981
35.0282	39.1544	92.6859	36.2172	72.6613
91.6268	45.3841	83.6564	125.572	182.63
25.835	60.9669	188.982	97.1183	27.8042
36.7941	62.0073	95.5924	68.2487	75.0046
46.4469	97.0992	35.2356	75.4641	41.9357
88.7571	26.1587	101.622	36.4274	55.6697
60.5396	48.7181	98.8726	50.9674	30.1834
52.0323	37.5657	100.203	36.8202	34.6557
36.0999	30.0829	85.732	50.5827	2836.93
52.3861	19.6054	83.0363	50.1955	28.9026
80.5484	34.5335	95.8356	607.748	37.7717
52.7444	40.1832	64.2194	33.9555	28.4701
43.4729	57.7793	263.366	46.3381	32.4136
56.6151	16.3443	104.131	33.0264	29.4336
22.7731	22.6596	419.971	73.0387	62.491
72.4892	28.5586	113.933	76.431	44.3146
50.4779	17.0019	72.584	42.5385	32.7776
67.3837	48.7854	127.041	51.0614	62.9692
58.7695	41.7109	53.7234	93.9505	115.343
91.079	60.247	100.71	46.376	62.6667
69.1924	10.7258	66.0051	80.2729	42.8887
176.061	39.4891	44.2769	41.654	41.6129
38.9427	32.5305	95.7351	44.4282	74.9395
86.8664	24.8983	122.621	46.9024	22.2968
30.4949	123.722	89.1984	37.5187	34.9658
39.057	27.9783	84.5463	59.9047	281.213
35.3455	26.5825	2529.91	84.231	117.372
27.3479	22.2553	42.9673	47.1594	2490.87
72.7063	17.8825	42.5581	108.223	83.2674
32.6889	18.3251	215.411	239.474	48.8093
52.3325	20.0566	82.144	89.8391	47.8333
57.5926	42.8055	107.13	49.2042	53.3304
71.8068	33.804	181.829	68.7169	46.3662
28.0049	17.3001	103.448	95.1662	26.1196
60.521	24.5963	48.342	44.2425	53.995
40.6033	57.3271	208.396	70.5443	38.3951
31.8198	34.1501	220.02	57.7145	52.9436
56.303	30.5539	53.4185	35.6257	50.3049
56.3046	24.8805	124.346	56.4627	45.6719
52.9401	26.4063	136.139	33.9531	635.934
24.2826	23.4177	319.904	47.2136	54.9866
30.134	24.7308	177.693	38.0621	2966.7
37.6278	34.1915	123.272	59.7673	93.7023
27.049	28.9345	69.3786	47.3503	39.2857
52.5219	24.2261	68.7939	52.7977	3250.78
30.6016	37.0494	473.853	100.708	39.2038
22.9805	121.889	104.293	69.5168	70.5917
23.7853	35.1825	306.032	51.1706	55.765
33.3433	36.0735	258.325	63.9905	84.9737
51.8148	27.51	46.7615	43.7305	71.7924
62.7064	108.802	44.0621	87.0597	94.6045
42.7728	66.9776	263.407	68.3158	51.6373
65.6302	39.2985	95.7442	51.6945	98.9708
51.5749	36.9588	52.9378	43.188	47.2318
40.5257	25.8734	182.846	43.802	67.2354
55.7919	101.411	100.618	63.5169	50.8504
26.3866	29.1223	117.37	65.7332	49.7485
44.1533	30.3412	82.998	32.7483	53.3236
31.2876	40.6765	86.5291	32.1342	43.0916
36.2111	27.4291	54.214	64.3748	33.3695
27.1494	52.1505	70.3651	44.914	26.2877
37.9062	35.0778	235.949	36.2429	17.0971
35.5361	26.184	87.8013	49.2387	83.2721
53.1467	17.2685	45.3575	36.8124	21.262
54.1356	31.1774	134.096	43.4394	72.4586
24.0724	44.8134	1104.62	75.5592	40.0153
31.9911	75.8353	73.5079	43.0029	79.7548
64.4004	22.179	130.873	41.1793	80.4621
65.9405	38.9287	364.104	59.9782	175.305
48.6574	100.251	91.5126	59.8293	25.1585
21.3972	45.6532	100.924	124.815	29.2597
33.3769	35.7328	59.7302	23.5416	34.2095
36.3411	53.258	62.3313	50.1658	166.881
26.3847	25.1114	88.948	85.4103	106.133
84.6501	23.8181	84.708	149.854	23.1643
61.0185	37.1926	128.853	103.147	39.7262
83.4257	45.4191	63.8639	60.5521	42.0822
32.9658	71.4686	120.128	31.1195	39.6491
35.1527	33.9515	2838.51	47.6581	62.6716
77.8688	14.0603	89.7077	86.5833	44.1966
48.6753	58.2427	155.447	38.1315	580.876
35.5278	23.8993	78.8609	83.1934	42.1958
60.3484	60.324	155.193	57.1742	788.463
30.3229	31.8043	125.232	82.0817	24.8878
43.5034	24.782	135.401	75.1332	75.0951
38.7733	21.4922	62.341	59.1812	117.028
38.1173	28.4361	158.076	39.5356	32.8829
25.131	26.9784	176.858	31.2622	64.5561
39.4842	30.6989	107.119	59.1303	35.5092
50.3564	26.7413	102.906	38.5834	2062.58
68.1869	33.9762	185.194	60.436	46.1496
42.6449	33.3819	77.0997	37.3583	123.164
48.5124	52.6985	309.706	73.2981	51.7907
44.7473	27.8407	77.736	48.885	57.4051
51.9739	31.7044	89.9203	57.7196	49.2458
31.6007	24.4242	127.292	58.3955	135.206
44.2468	36.1941	626.217	64.2997	42.6244
99.9779	38.9407	52.36	56.7712	37.8493
34.4062	22.4034	130.258	40.5144	34.5796
26.7986	29.5872	121.976	58.3791	35.6644
27.9342	49.1062	57.1815	42.8762	51.7575
48.5931	27.4577	219.554	55.9929	46.1789
41.6687	24.7443	131.436	64.8098	83.5603
51.3414	30.6542	49.9452	32.3485	42.1321
70.7582	36.8534	105.091	42.9945	60.6084
29.6007	32.2865	382.404	51.0365	75.6584
48.5368	27.4634	104.938	63.0024	44.1977
53.1313	183.507	53.2619	35.4916	48.7031
66.7341	58.7529	131.252	71.0949	78.8647
36.2433	46.0303	82.4008	33.8998	39.3719
43.6326	51.0511	105.569	31.9453	46.8774
36.5106	23.4356	155.592	49.6923	76.3152
29.2394	26.8581	89.4165	59.0018	52.8653
75.5065	35.1349	101.64	70.4666	50.5304
66.9724	22.2098	184.11	34.959	36.1647
64.9212	46.2929	113.5	69.3485	81.8473
109.999	33.0691	66.2297	47.5416	30.9856
26.193	55.5037	50.5838	42.6269	46.7436
79.1582	75.7057	166.219	65.2054	32.5153
43.9965	47.1528	199.597	58.9687	131.916
47.2914	29.541	107.132	52.1158	46.341
57.8061	19.0726	75.0261	61.9152	30.1983
37.1061	39.8488	208.561	55.4638	96.5554
43.7555	39.3644	181.074	38.1709	84.1666
24.4141	38.6333	152.564	46.1638	45.5253
42.2293	23.1596	2856.36	83.1529	113.152
50.846	79.8233	49.1423	36.2462	94.9057
40.3634	63.2912	110.308	101.395	103.029
76.2056	52.8866	115.08	54.3656	42.6905
46.6315	34.8131	221.446	92.5388	28.9141
96.9222	40.4845	158.75	68.665	48.0449
21.7836	67.8776	81.4984	44.6249	72.0228
62.1741	48.5912	91.2057	67.6225	41.629
45.918	31.3826	86.0305	86.2023	112.856
32.5146	27.8236	94.6137	103.231	2646.42
52.3522	23.7566	102.827	56.8462	34.6977
46.2384	30.4597	68.6872	53.9817	127.129
56.6486	44.4113	228.261	65.5262	32.5586
41.9947	30.2531	57.0351	85.2852	43.8538
54.7883	26.1372	48.6376	27.0843	44.1837
22.8866	51.0908	73.4225	111.587	36.6505
32.9817	65.645	142.113	83.3147	49.0555
32.8147	25.0663	56.512	65.447	50.1105
43.3239	43.3739	89.1814	62.4015	60.0682
41.9589	44.2835	87.0517	53.047	34.0836
44.6007	27.3201	49.0243	60.6922	39.6342
19.4898	35.7649	106.54	75.2208	47.0356
79.6123	37.7889	131.702	93.4394	79.7178
54.0185	36.6004	284.605	56.765	34.7369
44.6707	22.6657	50.829	73.7831	27.8229
79.8653	47.3123	68.7442	49.6031	46.8142
46.1889	39.2962	49.8531	115.304	44.3393
60.3103	26.246	111.332	65.9338	82.9483
41.6659	41.3364	72.735	35.5109	45.8273
52.8728	57.0126	126.804	60.7627	30.0244
80.0018	24.5286	58.0088	60.0125	577.988
31.7727	24.6311	105.086	60.0621	35.685
40.2496	24.9572	82.1038	57.6893	48.3542
104.159	18.7906	36.7868	46.1347	59.0903
41.9679	29.0032	113.118	66.5946	47.6153
33.0814	43.3851	62.7321	95.8448	104.122
41.1271	44.5358	98.0518	31.4042	58.1754
48.2215	51.5801	47.9835	72.8145	40.981
32.3486	101.406	52.1985	50.5439	113.823
97.3839	21.4302	36.89	46.8449	36.3586
43.2249	42.2015	79.9573	55.154	46.9042
42.6193	18.8828	68.8527	48.5902	178.039
42.7593	38.248	65.8528	97.8081	84.3603
35.9505	30.5492	201.249	54.5432	49.8672
52.7654	30.1004	83.5305	101.903	34.0099
29.0286	37.0402	127.229	61.5936	38.6789
35.5643	43.5223	32.5463	41.6044	70.6217
37.8418	28.421	55.9756	99.5762	112.787
58.2084	48.3847	93.8861	54.4441	99.0728
34.0346	36.9223	77.2862	96.9629	54.6569
38.1765	38.4661	82.8205	102.219	40.7593
31.35	70.4462	120.975	50.866	46.6579
58.6441	17.9593	130.298	48.0931	47.9497
36.0843	33.0146	58.5787	52.7627	102.635
76.0158	19.6855	239.368	62.8189	38.4247
51.0207	28.2746	97.6491	50.1238	40.04
47.9276	23.1041	74.2873	28.3769	52.0055
61.863	21.261	72.5391	52.6455	42.9296
53.4416	18.916	71.7254	89.9754	52.996
60.05	42.1466	153.085	328.616	31.8126
31.0855	31.8062	44.7044	36.8508	49.764
33.3812	21.8577	55.4253	86.1065	213.883
67.711	19.9415	136.062	206.5	134.359
27.7773	21.6136	113.138	28.8628	409.244
79.7616	66.9916	917.798	39.0177	89.2039
45.8527	27.8376	93.3836	66.6279	25.6417
72.8449	24.6841	84.6704	83.2704	42.166
21.6288	27.1938	225.575	45.007	65.5413
43.4923	30.2957	91.773	51.8353	176.052
35.2438	19.6248	34.2432	83.5198	1112.16
46.0986	37.4828	98.4515	40.954	47.4286
47.2598	59.8011	47.5719	52.1246	52.7309
30.1929	52.934	75.1266	225.332	43.9342
30.9262	31.8233	149.121	83.8206	74.5344
63.6118	30.2997	56.8807	50.5019	36.3917
38.6906	936.836	58.228	43.3622	32.6053
60.217	19.2866	102.904	52.7072	32.7395
39.4421	39.1516	76.2285	86.2786	43.3539
50.0622	76.7614	66.6232	43.0987	97.6082
30.698	20.7882	57.4026	62.7241	65.139
77.1093	12.8576	105.781	99.0566	104.271
40.8116	26.2725	84.1542	46.1177	61.766
29.7702	76.975	92.2959	94.7236	75.7633
66.5212	25.2335	119.474	55.2269	32.4597
48.5034	20.3575	56.9393	52.7483	30.3629
70.8557	26.4459	92.5068	31.2258	39.9298
33.43	37.6669	72.1922	75.6281	85.8602
22.727	30.3428	173.786	107.604	45.9459
34.1735	29.1254	73.3531	60.7534	61.8402
115.886	25.2659	98.3614	35.8447	37.9718
47.2361	41.8336	168.625	38.6086	31.2547
44.2593	27.3203	62.5468	160.863	80.4266
38.0819	32.2492	410.663	53.9312	43.3772
38.3705	32.9677	223.776	70.6609	58.8945
25.6359	32.2506	141.443	70.4316	31.3861
43.3678	50.9797	85.19	55.4067	95.8593
39.5031	33.1388	108.943	54.52	54.8654
54.3433	19.7343	107.933	96.3286	36.1606
77.7954	34.3851	176.529	99.2915	538.706
45.8721	23.2567	87.8154	102.601	31.7775
56.2965	42.2572	45.7687	605.993	43.4273
36.8592	22.3395	120.483	85.1461	63.9042
30.3513	26.4501	84.4751	68.3698	28.0085
50.9196	23.3884	57.7737	50.2147	57.6911
39.1414	19.6624	804.61	36.3758	33.3825
68.2247	21.1884	108.076	100.396	31.0119
60.6332	180.381	135.454	58.9212	25.5744
45.8179	17.3582	80.4942	101.305	133.36
38.0822	21.5451	128.195	70	56.4809
63.039	37.135	168.099	46.1464	67.8003
47.0905	31.6375	107.488	55.8285	19.2629
58.4888	32.6944	135.89	82.593	52.7304
37.8305	33.8018	140.928	59.4448	86.5784
43.6561	30.9259	38.0548	91.7965	56.214
23.4158	25.6117	96.415	111.639	38.6202
34.1553	22.3639	76.2781	30.4258	52.1708
41.1288	27.1071	66.7569	112.696	512.356
52.8598	25.089	60.5148	70.823	86.69
36.0774	43.5925	65.1043	90.9378	59.0196
56.7759	22.7687	102.902	227.391	22.9403
44.099	29.705	61.4406	53.6432	71.7038
57.0008	39.558	49.0834	100.686	33.6276
62.0594	24.7661	52.6438	67.8763	47.0228
55.151	44.7534	149.634	58.174	58.415
85.381	38.8488	2425.72	70.8005	88.965
32.9325	35.6958	64.6506	39.4875	85.4541
54.8766	49.1169	99.1317	72.1975	40.966
111.534	19.4505	73.9114	76.6091	3254.35
42.4842	22.4451	124.213	43.3326	59.1329
51.1668	28.4781	69.4048	88.3782	35.6993
31.4965	29.8571	44.656	75.5284	56.6257
37.4009	27.0227	151.297	58.4764	44.5213
49.0023	58.5056	103.689	49.3634	114.882
48.5608	21.5035	66.6053	61.4164	82.8867
73.3313	27.5165	111.806	55.6324	114.211
40.4431	37.4432	137.436	51.7388	71.8533
58.1942	25.8338	120.348	57.8532	220.405
260.225	41.2339	110.184	48.8352	33.9844
85.2486	28.8608	96.2514	96.1477	41.7572
51.6356	29.7043	50.7719	47.2217	82.7993
52.7611	20.513	70.3533	45.9053	91.8735
71.506	53.688	49.4646	55.5447	43.0816
87.0945	17.5798	75.8354	143.426	65.6362
32.6665	45.4567	261.127	107.524	88.0713
46.5074	33.5108	140.047	34.2275	33.5327
38.8085	106.351	79.0935	80.2283	69.7571
98.6682	27.9749	94.0017	40.8703	94.5079
35.9762	21.977	36.1489	60.578	111.922
29.0057	36.255	103.392	51.0188	56.9541
56.7944	56.9968	91.7004	57.1368	67.5375
38.1524	52.2208	166.315	38.4641	40.4632
98.4834	39.0274	68.5171	39.978	42.5951
31.6177	27.1609	227.657	111.168	332.726
34.5703	61.0796	39.495	36.5706	44.3143
34.2914	20.9523	36.4474	53.3117	45.5763
39.5853	36.7612	186.621	47.2347	22.8339
61.3701	33.0468	59.7089	56.205	34.8913
62.1354	40.4702	157.559	57.2142	104.523
95.0492	25.4367	88.286	40.179	51.4637
71.7231	31.9514	38.1595	34.287	31.172
44.0098	29.6115	119.021	43.5464	45.2135
33.447	50.0284	36.5448	47.8301	77.9237
104.464	29.6308	131.143	49.0746	93.2591
47.4713	47.2966	179.874	89.2833	27.2771
73.1053	27.1692	91.7551	40.9421	59.0283
112.664	23.9701	57.5556	39.7633	357.461
53.8619	25.8262	60.5434	135.045	53.9706
60.9168	24.6961	2479.76	46.7188	221.409
69.6843	31.0231	57.4689	59.7721	50.5723
83.3113	30.8112	45.3153	68.1665	40.9844
42.8637	27.1063	66.7168	63.9261	83.8651
155.77	23.7861	114.134	41.9246	55.7814
39.032	26.0237	80.6094	53.7961	21.936
66.6868	41.5582	111.825	96.6992	68.8366
73.4864	36.3305	102.174	80.6404	59.5167
58.4013	42.0448	67.9565	46.8974	28.2261
51.1114	30.8733	136.304	101.357	63.6815
28.0403	41.955	38.0297	39.4662	35.321
30.9309	28.8312	57.8897	91.0236	38.6317
64.7668	22.2567	276.541	55.4628	66.1297
56.4856	21.833	56.2766	41.9196	72.5798
45.8901	43.4798	198.034	49.5721	77.2979
60.6274	44.5182	52.3506	43.198	62.2283
47.7825	28.0782	160.54	49.4913	56.5529
77.2255	120.045	103.412	74.385	58.6931
68.6812	49.5312	252.044	26.0401	42.8786
37.685	26.1562	29.7365	91.5224	35.4865
30.345	24.458	119.895	126.634	43.2299
31.2017	31.5489	117.435	95.9368	28.485
44.1997	27.1515	102.682	59.4299	42.465
69.544	69.9501	295.516	39.7282	53.0021
28.6496	44.665	51.8019	142.414	35.9448
60.1446	51.2816	109.203	56.1082	48.9698
34.9332	134.971	95.3277	49.421	119.058
45.6905	79.7809	59.6081	22.3676	36.2838
35.0379	27.5831	267.89	103.255	55.3513
60.4329	61.9381	92.6727	45.873	27.2951
45.1836	53.9757	55.9219	55.5727	31.5987
44.1789	22.1171	123.638	85.3263	24.3611
31.6704	23.9569	79.6055	45.0177	34.9875
30.7028	62.1853	64.0828	92.2961	42.9317
48.2809	49.8258	69.7968	77.0688	47.441
30.9726	110.998	35.148	88.8497	47.3335
36.7894	36.0358	98.3825	33.7573	33.1098
51.0997	42.5324	59.5546	79.6395	53.2832
46.8144	76.3263	148.789	34.6908	49.1426
55.9444	33.2683	125.659	55.5256	75.732
34.7775	135.867	42.1102	98.2348	200.059
39.2421	42.9572	46.5009	72.2854	24.9192
34.6913	35.8824	63.8696	24.2325	39.1217
24.6597	34.7771	40.5395	19.3556	64.8994
72.5731	47.9348	210.955	57.0708	43.3482
50.0067	50.6642	154.363	54.7362	40.3733
31.4883	49.955	76.5687	85.0922	88.9296
68.1574	26.4338	124.423	39.743	44.9139
75.0841	21.3592	58.237	101.334	68.7345
40.3185	28.7614	87.1404	51.9708	70.8453
53.1365	73.9724	128.796	45.8306	30.86
44.9113	21.8185	65.1772	68.8444	44.1118
69.2192	20.7815	65.4184	72.3457	41.8214
35.2654	22.3887	52.083	76.7107	27.2349
36.8194	35.8686	99.081	77.9784	72.2087
24.8667	32.8497	66.4036	56.7902	29.1827
45.8924	30.0056	152.36	49.3288	51.7568
43.4166	34.3747	86.9025	35.0966	58.4688
24.5017	21.2231	84.6944	60.7466	125.822
32.9261	23.0484	142.808	38.7217	37.9986
74.3673	30.0394	50.9445	40.2003	86.7276
50.3988	16.0346	57.8986	47.9239	44.3915
59.8476	50.4119	2048.63	39.6885	36.8182
51.9912	23.9878	257.763	55.0838	26.9759
30.2439	30.4073	192.945	27.6183	75.1334
26.6821	25.263	38.9718	77.3102	46.5739
45.5443	18.6691	67.4349	202.27	56.1377
50.2654	14.1017	51.0972	50.2124	60.2697
74.2361	25.1046	63.0941	36.3716	68.4604
81.9726	56.318	74.5313	41.6595	45.0445
40.6528	70.2944	573.764	32.082	93.8854
58.2158	30.844	47.4464	72.5415	94.4861
47.7571	40.9484	60.3777	53.5026	52.1317
35.163	29.631	81.1819	38.7295	33.5668
53.0845	74.2946	97.2701	37.5469	26.2878
31.9889	33.8645	125.453	84.9198	71.6939
61.6721	29.895	52.8976	67.2109	62.6126
31.8733	24.2454	44.6145	49.3271	53.8342
28.7776	39.4772	109.217	58.9924	47.453
64.9204	22.0289	170.913	72.6285	138.688
36.188	31.2397	50.2652	61.5076	31.1641
79.1958	36.6567	145.299	42.6705	71.2184
42.5376	24.4677	215.988	52.6779	96.2453
50.5932	24.5575	353.769	38.0067	58.2918
42.4586	39.1424	51.9958	28.1905	47.6183
69.8344	45.0906	163.943	61.9026	52.8098
48.5085	32.2291	94.2489	51.7216	52.7735
33.5846	35.912	106.872	33.6653	94.6614
37.2271	24.1053	97.0919	38.7217	51.0453
35.6077	22.4734	35.5781	51.7925	36.3988
61.5594	35.4528	53.1395	52.7321	33.7588
42.8934	30.5999	61.0816	42.6864	59.8536
72.5778	48.0563	87.1401	104.283	47.8289
49.2644	88.0627	62.3322	41.6482	18.7143
39.6317	21.0504	41.9913	29.6618	42.9165
64.8187	63.378	50.5592	63.8405	53.8759
64.0658	51.8193	141.895	67.9736	73.2307
52.0408	33.5378	112.425	27.8952	61.7878
67.1013	22.6347	107.387	36.0543	34.8365
50.3641	26.8383	127.788	38.8833	33.4003
80.5767	78.2507	106.858	143.213	44.8148
42.8553	17.0865	54.0077	51.1268	43.334
61.1905	21.5913	146.809	58.8691	104.497
75.8192	35.561	59.9239	59.6788	45.6427
38.4646	46.5024	55.5603	46.287	97.5487
40.9586	47.0718	52.6664	28.0707	36.2279
68.8994	66.4675	821.851	33.0492	55.6233
50.0141	41.1979	75.1992	41.155	34.9153
47.9108	23.0891	58.4727	66.0876	48.1002
31.7455	27.0745	52.706	42.8915	67.7494
142.214	83.0994	150.953	48.0504	37.0615
50.3084	29.2347	53.8767	22.184	60.6912
45.2082	39.2288	90.9635	50.9609	33.6645
59.5727	19.208	76.4915	61.4634	42.1263
63.2986	35.4269	37.6235	38.6993	83.6749
41.0309	34.9913	108.503	49.2456	35.5513
39.7896	49.9052	114.179	38.7523	58.6304
55.007	22.6659	138.006	33.8415	119.232
45.3444	36.7308	34.2106	44.4848	70.645
51.7632	32.4508	57.1766	49.7906	69.9248
89.5111	29.9502	85.8138	46.6536	46.7692
36.1269	50.9493	52.4211	103.879	45.7559
38.0728	39.1231	92.1502	67.671	176.93
52.4335	26.2552	35.7861	30.5365	33.4928
35.3287	24.9476	56.2098	56.9278	66.454
56.7225	33.5194	49.743	53.4081	81.6685
58.0233	35.9643	54.3086	22.4664	54.9356
84.9323	56.242	68.8649	63.3319	46.9853
35.0407	35.2684	70.9482	34.9376	760.53
90.7152	27.4873	30.0829	40.142	45.0711
64.8418	43.5919	64.4603	58.322	37.9202
39.513	36.2569	211.93	80.5064	90.7381
32.3179	30.9081	83.5512	44.2708	24.9282
96.553	23.2178	46.4642	35.2533	49.0678
33.4806	43.0703	85.5758	61.9122	109.989
40.7284	39.6346	79.2354	55.7186	46.7536
37.899	25.5405	49.8256	117.486	55.4116
42.7681	36.072	158.376	57.6145	34.6016
36.169	66.6708	53.2245	40.0889	89.3102
52.6681	48.3232	155.391	42.5189	37.4716
82.4876	37.5311	110.58	79.7632	59.3531
53.4273	33.9146	123.912	51.5891	36.9384
35.085	34.1699	70.8745	52.6516	60.5522
60.3578	40.8348	62.7219	23.0488	53.842
84.7113	69.5889	36.804	38.1168	62.2278
61.6445	23.0164	78.6495	56.7283	72.1955
72.9183	65.0129	66.7807	37.7403	58.8024
38.1386	34.6751	47.407	48.7046	90.9272
62.1655	33.8978	38.3091	26.0558	55.6782
70.9415	35.1845	133.062	644.052	53.4246
51.9485	105.21	67.1262	25.8145	67.1932
49.9087	28.6146	95.6331	95.5989	45.2566
54.5914	48.7398	85.1947	40.6396	88.5381
61.8573	25.5472	150.225	100.855	349.473
58.8044	24.2094	46.5992	44.9562	44.2697
73.8939	40.2861	92.5467	43.0292	79.088
48.059	41.3584	51.7663	46.1017	20.9091
54.763	255.145	67.2641	43.2336	695.873
93.5609	61.487	92.7846	64.5644	42.0624
35.6231	33.1274	39.021	32.4571	58.1825
67.8175	45.2127	75.4905	27.0603	41.7068
50.7312	54.2356	78.6208	47.4892	77.039
34.2163	46.5955	86.8056	54.4596	127.173
34.9446	114.429	172.108	30.5949	87.3372
41.8429	23.5452	91.2221	25.4215	43.8228
65.2726	24.864	197.525	28.8464	49.697
72.1291	47.8254	57.3107	27.1201	79.936
35.3378	26.9952	116.523	32.1249	80.7445
33.5865	79.7635	43.3115	38.0925	178.653
42.0845	23.7548	166.892	34.5253	80.3645
42.3068	18.881	275.045	56.1406	50.7293
34.8812	29.624	221.931	33.9749	28.43
55.3358	46.3084	126.94	41.2837	67.1604
59.1527	45.3512	67.1133	27.6439	82.3619
69.1452	30.6913	126.894	33.5308	110.072
59.1295	30.0669	52.6793	36.3656	98.3793
36.4724	44.0471	74.2102	35.1895	51.3655
62.3791	34.9097	168.711	57.8679	54.1001
38.0918	42.6663	80.1369	39.8802	45.8276
38.4944	29.3663	149.703	26.1349	125.304
60.9551	30.8484	36.9163	81.357	93.2293
52.2516	25.2573	108.177	38.4174	31.5829
56.7338	46.2128	105.799	35.7096	118.053
42.9579	91.5247	92.205	33.037	53.706
56.6317	26.826	73.7892	26.5145	104.665
47.6921	49.549	106.005	75.0253	50.0349
45.7599	38.4747	151.933	21.0763	95.445
40.4154	379.041	100.11	44.1348	90.4085
82.8774	30.6307	98.8322	24.6736	135.587
34.6244	32.4704	54.3796	49.9216	117.378
48.0217	33.0029	140.226	51.1089	143.19
40.1591	35.7665	189.294	78.4984	46.5558
41.3144	55.8918	43.6984	52.8287	50.9058
54.1229	50.6625	98.2904	69.7049	70.6114
47.1867	31.7846	159.057	90.0835	32.1878
39.3287	33.4356	163.033	49.1662	31.1283
98.1883	46.2956	75.7622	62.3287	85.8737
46.3703	47.1373	110.359	55.1638	40.9129
57.7203	48.9492	53.6519	94.2005	37.9699
62.7551	30.0302	139.976	133.086	32.6404
73.3444	30.0216	72.3888	38.4743	48.9101
46.7752	67.8795	220.098	76.8214	43.5831
59.4413	41.9217	118.98	22.4236	74.9717
44.4897	246.921	213.355	88.513	72.954
49.8431	39.0746	92.0236	33.0685	34.6464
41.146	27.8737	208.193	63.5652	37.5498
60.5095	44.111	44.4241	56.5084	59.9983
43.9433	50.2586	82.2423	77.8411	26.9662
45.8589	53.6103	70.6358	21.8518	67.1914
63.4409	188.821	47.2901	52.4953	35.0623
66.6066	58.2332	83.7332	87.9107	61.4756
66.5147	44.8724	64.8962	39.531	42.8479
51.9838	61.9787	92.1993	41.4095	75.7221
65.7308	26.9107	56.8711	48.6864	73.1983
41.1813	36.0086	96.5215	42.4844	33.5566
48.0717	31.9685	145.147	18.0507	38.1607
54.3251	26.3626	200.929	53.0082	76.7613
50.303	69.5984	71.4778	59.2797	71.3509
64.3093	52.4975	65.9569	34.4228	2695.82
75.4429	23.0016	142.987	53.8256	103.024
68.7264	54.5614	59.834	18.0958	63.262
70.4458	64.6506	84.3773	32.355	58.5454
74.6949	35.656	54.1271	57.2462	73.6613
47.6103	33.6776	1992.6	41.8721	772.777
53.1274	32.8309	64.5384	47.0018	63.4065
35.2991	40.1811	104.786	31.4228	172.524
66.0387	32.3448	68.683	45.7668	72.1627
52.0716	39.7031	143.839	37.308	175.269
38.9718	55.142	149.316	66.1797	164.695
31.5248	26.1616	39.5169	48.9612	93.6826
98.8707	33.4706	152.089	39.4632	55.0378
58.2044	33.1266	91.5846	63.9488	33.0163
52.8908	91.8795	2409.3	40.8996	72.966
41.8071	127.455	77.3195	28.3206	171.295
33.5668	116.037	103.266	39.2	64.3982
70.2179	355.067	74.1117	131.715	98.0022
56.8012	60.8104	239.649	25.4749	72.0034
56.531	125.526	56.9038	78.6054	22.1367
73.0604	104.165	407.067	76.4298	68.4554
40.9371	234.461	75.6521	27.36	64.1453
63.9082	20.7187	127.58	297.716	99.588
48.6871	38.3557	196.719	73.8148	43.356
51.7089	93.9117	441.159	59.7399	217.79
44.506	39.7114	183.176	48.1863	68.5419
78.7239	47.006	90.256	91.3437	51.5904
50.0244	170.304	70.0594	40.4161	56.6269
40.3222	34.2108	67.4332	45.6609	112.906
66.5624	44.0518	196.321	36.0832	79.8601
66.3509	73.1025	269.449	31.2554	43.2332
72.2926	31.6509	177.796	47.824	34.6611
35.6335	26.5314	78.1751	39.5295	71.2651
53.1943	29.6106	130.108	57.7092	28.5488
33.9343	49.6863	107.44	46.9245	110.295
52.629	60.3335	85.852	37.4326	58.3734
32.2279	38.3687	92.407	24.4869	122.828
38.0035	28.1288	114.008	63.3879	93.0845
57.9604	100.494	143.934	92.7518	1388
49.2361	29.217	228.36	94.4708	44.6581
43.1577	41.2069	68.1901	26.2335	63.0683
29.0483	66.1438	74.5788	51.1756	46.2175
31.1268	21.1532	103.913	67.3288	66.4069
33.7949	20.8471	54.2815	30.8467	51.1092
45.1798	49.4928	104.668	57.3419	48.9874
72.5925	31.3045	81.8958	123.3	37.0591
37.1787	27.4576	153.707	56.9059	36.6393
45.1361	90.8476	110.228	66.4602	32.8424
60.4968	40.1753	3357.79	137.582	82.0015
54.5798	25.3652	133.512	66.4336	64.1508
80.1335	35.4664	136.257	45.8096	76.2663
27.3235	36.6997	65.6282	115.961	31.1493
61.3476	143.405	32.7787	50.2314	52.8585
62.4047	94.1607	138.39	46.0641	48.8862
43.2183	25.4263	108.038	64.395	107.332
31.3109	38.2548	96.4725	90.0344	63.4505
61.2474	75.8549	40.0797	47.0856	60.4361
47.7522	44.3879	220.753	62.6051	84.1394
34.4652	30.6684	56.8289	33.7247	49.3954
44.4854	40.019	53.506	71.7308	61.1903
32.6774	75.2137	161.439	46.6896	109.448
59.1049	66.2615	45.8544	26.0306	17.8741
42.0848	25.7406	151.068	54.98	43.5584
41.9339	89.7644	84.6755	329.187	64.1711
54.2353	45.2595	276.881	66.8262	30.2084
60.4572	25.5512	88.9453	37.8956	31.4046
32.5645	128.518	170.66	43.7598	223.293
38.8811	128.322	80.6287	62.2661	37.4533
30.5248	31.1981	75.7207	43.6435	52.0264
50.5888	25.4724	109.294	34.0654	53.4479
56.3731	86.3549	58.9859	36.0541	37.426
39.2336	44.6216	134.454	47.2751	108.649
49.504	78.749	288.607	36.2091	54.5293
69.3737	45.1387	46.0544	57.6343	757.333
29.1896	36.8372	54.2023	57.0279	27.1005
41.4648	50.4633	192.668	57.711	68.5633
46.239	51.1378	38.5861	32.8063	59.0198
36.877	45.4157	335.758	73.6867	62.7397
36.6519	30.518	115.695	140.992	31.5699
27.6754	65.4812	29.5868	33.54	34.8968
28.4163	72.3953	49.8193	69.8016	56.524
46.2967	39.0411	90.341	56.6024	38.0708
51.1567	52.9156	171.863	34.7226	59.3125
76.2257	37.4852	157.332	62.3222	40.8844
27.7351	458.143	54.8018	39.2667	28.7574
22.0061	50.8439	101.289	27.4431	58.5862
22.433	30.9884	153.007	40.2975	33.8445
37.5832	69.7873	118.087	50.1454	37.0393
39.6374	32.5273	188.866	38.8514	54.5126
21.8517	30.0753	83.2023	38.3359	57.56
21.1015	36.4813	43.4667	67.7404	57.3815
28.8876	39.869	2855.41	81.5486	99.7904
20.3085	51.6566	124.257	55.9945	54.5772
52.5146	66.6984	59.1237	75.3129	35.9448
36.3297	48.3929	72.0631	33.0211	22.6993
61.0553	41.7817	114.649	30.3504	116.093
31.2689	34.2722	157.533	28.9806	76.6982
26.8948	38.1049	49.1478	50.1944	89.6444
21.2148	40.4825	58.2404	67.907	81.4715
25.1958	53.7198	35.002	35.9946	26.2943
24.2823	22.9488	218.784	34.5904	30.3603
43.0919	28.5116	41.7389	57.6261	35.6999
38.401	50.1432	116.449	40.658	23.6592
25.3935	26.0662	187.054	31.5598	93.5638
30.2595	76.6489	79.5032	30.096	111.87
26.8841	106.38	42.089	35.3517	142.253
29.2005	32.3287	165.602	33.0846	53.4251
30.3961	35.9078	131.513	72.4146	74.1073
29.9465	28.9113	47.9666	59.6307	137.952
23.1875	27.5127	202.149	43.0322	25.7278
21.5983	44.7777	56.2	36.4649	133.604
44.6065	34.741	2423.08	41.043	28.457
31.5392	27.5487	87.1954	44.7886	103.999
35.9362	32.4857	72.0757	56.939	156.473
21.6859	44.4576	73.3339	37.459	90.2044
54.4726	65.8646	184.218	25.4802	24.6813
43.0088	33.8336	108.869	40.9132	31.1505
21.742	31.9967	271.229	51.432	55.3918
30.9388	43.9663	80.8874	35.1812	1351.93
24.9839	29.3171	97.8982	77.4608	34.4058
21.6614	27.7272	52.8764	53.4559	178.698
40.9645	56.265	138.032	64.6122	55.2651
44.7565	70.2733	132.203	45.6671	34.0286
16.0112	84.3883	133.048	74.439	26.8965
29.7361	32.4977	76.9919	48.0319	26.3579
47.0217	35.8853	84.9968	57.6075	40.6436
44.2452	64.4453	72.209	75.6504	108.409
145.422	44.5846	54.6365	157.199	104.701
128.044	30.427	130.618	57.6295	38.6769
38.7578	33.3455	63.92	61.5853	267.007
62.0003	78.593	135.31	31.0706	88.2333
27.5588	41.0339	52.8529	37.0764	33.1361
30.8913	23.951	57.2547	37.681	29.9823
45.5738	48.1362	204.637	30.9183	40.8056
29.4435	83.8499	78.5037	96.407	37.9847
36.7874	30.3766	108.315	55.0023	153.054
31.8855	31.4689	81.8878	55.2346	72.1785
36.2462	35.7685	91.7665	51.0931	2493.64
17.1046	40.5561	79.8308	20.4542	30.3963
24.9613	28.7623	114.793	33.0506	46.4261
36.6502	33.039	138.515	58.0903	21.189
32.3411	27.6191	227.723	28.8113	38.6589
41.8721	74.2492	315.201	37.4727	19.7059
28.0142	111.19	101.347	28.0462	53.885
19.6127	22.2891	137.766	22.5224	43.076
55.1695	45.389	39.3236	30.685	80.2684
39.6312	60.4724	129.801	28.7267	49.2029
39.4812	56.9444	108.379	26.4439	42.3749
24.5652	43.4815	113.329	57.8294	65.9177
28.6937	49.8246	301.696	57.8928	19.6917
44.837	100.971	75	31.8287	37.6658
50.6361	35.5451	49.8089	29.6097	41.2583
27.1753	28.7659	89.3893	41.0098	52.0348
65.1045	38.1014	115.848	98.262	18.9592
66.1777	31.1224	124.365	45.7289	24.7003
25.5793	111.27	106.554	37.5757	26.6965
83.4251	22.1347	54.0403	32.4363	35.5996
24.3478	40.3535	171.627	63.3924	321.949
35.6035	46.5766	41.9018	54.8196	35.2279
31.0538	83.3862	144.228	34.7556	30.3633
22.5839	41.1361	141.227	52.1435	108.143
33.386	74.5096	84.2191	43.1964	21.0975
22.2213	68.745	94.2339	57.652	34.4557
37.3103	70.2281	94.4258	57.3547	29.4061
19.598	53.3181	176.138	28.0481	86.5432
29.2337	27.3889	190.683	45.9126	35.9607
30.0074	49.7051	155.044	99.4386	50.3649
49.7256	52.2033	480.594	26.5184	50.7367
54.9359	46.1697	373.087	40.4098	19.1657
30.6175	32.1394	63.2631	57.6694	80.9484
61.158	40.5442	140.321	40.4559	39.3677
25.3915	56.5797	63.7655	32.5382	32.7859
43.961	52.2154	79.2888	92.9356	45.9533
47.6989	53.2629	88.4686	40.1097	32.4954
20.2868	28.7265	38.6071	25.083	30.3783
29.8719	33.2799	64.1087	76.8223	39
32.0605	39.4071	55.5541	48.462	20.7305
38.8971	50.9177	63.7477	59.69	33.5281
52.636	23.8834	67.863	47.2411	52.1571
56.1916	29.8024	115.57	82.1436	39.2782
20.7618	59.574	44.0925	90.5373	30.1416
34.3332	46.6162	215.866	85.2554	48.2693
67.3682	30.3857	166.615	138.519	35.7418
35.1299	54.1947	70.3944	34.8867	54.0852
31.2693	48.2512	126.719	29.4993	50.8001
68.1735	45.3506	44.2557	69.8228	42.9201
22.2629	33.1521	72.513	96.7424	64.0543
31.9143	62.3529	92.1131	45.3439	40.8586
36.9774	23.9651	365.023	37.6349	24.0658
43.1178	49.0895	114.919	61.1801	83.3812
54.4949	50.3139	96.3295	46.9865	60.7885
55.7688	25.2194	643.044	56.3381	45.3046
18.8926	40.1766	46.0953	34.1007	24.3444
26.846	54.4006	114.227	52.0868	56.046
35.7034	30.4873	146.59	58.9864	23.887
29.6842	27.3749	37.7493	37.4611	30.8281
19.9698	32.2551	57.3224	39.0318	57.4366
69.7866	28.6531	223.996	106.416	45.3165
37.8646	73.5	52.5943	45.3387	47.2228
43.8302	44.921	108.656	52.5041	106.055
80.6341	49.2423	41.0602	33.2595	128.502
42.0482	68.9767	122.599	42.2632	30.0356
31.1999	49.4394	141.495	64.7606	139.045
60.3209	55.4787	106.284	35.9884	92.5339
55.6686	26.0007	79.5762	55.1396	21.1593
43.6634	36.3632	55.7122	38.675	36.8796
31.8687	45.7306	32.339	40.3232	87.6608
187.612	39.403	102.46	40.5755	28.0006
45.0742	42.3144	100.145	34.7467	29.6223
111.745	38.8595	128.417	109.437	46.4369
86.7019	35.8654	43.455	72.3895	15.7113
53.3415	41.9758	61.2386	29.0255	19.1396
49.0777	42.7092	43.2803	87.6689	54.4946
49.5554	41.136	72.8081	31.2975	58.2867
41.7179	58.975	34.3819	67.4833	97.3046
34.8578	37.4756	42.6889	42.6685	63.4667
33.3055	64.1124	47.28	44.0572	116.03
33.5387	38.804	207.466	44.1362	107.54
48.9833	50.2454	46.9693	89.6055	45.8209
45.9037	25.2044	72.4296	43.8514	116.016
29.2382	55.7346	34.4433	31.1309	39.5195
54.008	64.9356	46.6397	42.3134	25.5376
58.479	33.1955	121.968	35.2469	53.9825
53.89	26.5152	124.21	40.5862	71.2636
42.6355	26.1378	68.0862	41.6893	33.8922
33.715	90.7084	69.2191	31.6984	52.9961
45.8679	45.0081	77.3261	32.7175	30.2297
36.9195	21.1126	105.552	38.4319	51.5936
26.2842	28.9189	64.8759	55.8066	59.734
44.9614	34.5071	133.324	67.3661	192.807
43.621	52.8352	39.4342	57.2	62.349
92.6558	36.5365	65.7978	32.0291	42.7418
44.4903	32.0479	45.9448	48.3807	70.0682
32.0034	42.1901	120.919	79.5531	35.3206
72.9844	32.4998	37.8966	39.5386	39.807
34.7307	66.041	150.67	46.3852	33.3872
48.4582	35.8173	75.8384	35.8986	20.4565
37.8314	44.9209	148.253	28.925	77.7004
30.0589	48.4783	117.728	50.0482	31.1027
41.7703	31.111	94.0703	46.5911	50.5293
76.883	45.9799	67.712	75.3439	72.7024
46.637	40.1458	105.091	34.5442	63.4139
24.2091	34.0798	59.3483	41.2339	25.4693
65.0417	24.7853	89.2247	37.8684	42.8824
42.1499	28.0122	59.9895	39.6642	35.6069
45.9084	53.8622	101.299	63.2492	38.864
61.4227	36.9011	112.024	59.6415	82.785
47.8921	46.571	65.6505	66.4134	36.1203
35.9894	50.198	118.044	69.7793	42.7188
46.1088	39.7334	240.343	75.1284	38.7565
86.6389	31.5475	151.78	34.3954	46.3675
79.3112	33.2482	61.842	33.6393	59.0816
48.7961	35.6767	129.617	147.287	82.1212
97.2617	48.094	81.5801	28.284	68.1206
35.4245	56.4774	138.72	39.1601	68.833
42.5796	24.9182	54.2669	41.6714	22.7782
36.6226	30.4701	27.4541	56.4112	3153.97
44.3668	48.5068	47.3693	42.0424	210.465
55.0815	39.3414	113.492	91.0106	47.5909
22.3258	612.982	45.6728	90.8176	31.9393
74.7032	59.4601	33.9807	27.1531	88.1401
57.47	49.4911	97.6899	41.5713	27.331
28.5595	26.7589	32.6478	42.4793	31.0524
76.0563	130.637	112.559	34.4312	50.353
70.4296	39.1054	60.1763	61.3706	19.7492
65.1427	32.0174	51.1592	36.1046	63.6008
74.0714	42.7565	96.8221	46.9735	147.691
39.964	45.8988	98.9323	59.4381	24.5786
49.0362	30.0736	100.074	54.502	69.0867
34.817	27.8252	94.7717	28.9831	21.7873
40.9677	59.8895	31.9969	69.2006	18.5806
61.2523	107.886	55.1636	53.2621	39.8126
26.0905	37.2813	158.817	30.75	51.0863
34.2118	46.5623	58.639	36.3627	27.1909
62.3077	26.6705	60.4672	66.6772	45.4626
41.5081	35.3556	35.9082	26.9347	280.061
39.4105	44.2035	40.4877	31.0691	38.221
41.0402	86.0162	120.104	89.3753	39.2309
51.7348	37.4576	152.727	55.4514	31.8447
51.5276	34.4668	155.113	50.3859	31.297
32.6834	28.1679	129.277	77.3682	91.5142
42.365	35.7295	108.465	44.9485	142.318
53.4652	66.8009	43.4835	62.774	40.3111
77.6816	39.0668	99.713	46.1409	67.0564
51.0564	23.361	175.819	34.332	46.6038
28.4581	40.1814	39.3563	840.733	454.647
31.0514	42.9353	91.9304	44.3385	79.0015
65.6521	53.4794	63.7949	62.2559	42.786
26.5371	27.9474	76.7826	42.3071	52.5322
39.8288	27.8066	59.4149	79.7509	30.7528
48.0456	49.8533	51.9591	45.663	48.6967
27.6206	132.178	241.971	21.9053	31.9177
34.6698	35.486	115.622	64.4791	111.112
62.18	34.0652	84.8361	36.4991	30.4469
54.0644	44.5312	107.691	39.1924	69.826
46.2015	40.0495	207.082	85.7285	70.3122
26.9515	45.7706	1081.92	63.1056	28.0094
21.6735	36.9583	43.2309	61.1651	107.933
84.4272	38.1598	68.0916	40.5145	31.4506
23.6045	60.3162	133.019	52.496	37.6032
68.3703	36.0645	130.095	33.2064	64.2269
41.1835	101.259	53.2447	26.975	99.1603
60.8733	38.7689	60.1436	100.411	60.5518
37.3308	31.4378	72.2181	48.1276	81.9032
50.1175	47.9739	116.549	42.218	35.6369
21.562	36.8479	103.777	51.5928	63.7718
35.7358	28.0067	209.944	48.4596	63.1111
45.0257	43.9133	41.2208	38.6226	47.3657
30.2045	52.6977	154.835	93.0933	45.3553
41.723	31.5383	57.5143	54.9397	42.9629
35.2882	49.733	73.2256	78.9082	43.9148
74.0617	38.0715	109.269	38.1459	143.288
31.8282	41.8531	50.4141	46.1739	87.9381
29.6917	34.4812	119.237	74.4623	43.3783
33.1821	25.5713	62.9935	36.3119	77.6317
22.043	45.1366	141.225	88.105	58.182
44.4888	33.5193	109.868	50.2548	175.803
29.8964	54.5847	169.05	72.5888	44.2156
23.7056	20.8256	111.748	35.0226	66.5649
31.4434	30.2552	54.4854	44.6939	62.2784
44.1207	37.6377	52.8558	42.6859	56.1561
41.2006	39.2766	75.0986	57.4567	50.3031
38.1524	24.8689	117.4	77.3819	45.5061
22.0959	61.9591	41.0108	52.6838	32.1141
29.2195	79.7224	98.7421	47.6032	30.0952
35.3853	23.7166	114.158	47.0548	27.5066
42.9084	31.2657	34.2691	42.8444	46.4873
28.6049	55.9402	71.1266	40.0266	60.0249
66.4637	23.4017	23.6303	82.8749	40.8258
28.7023	46.9687	90.9428	71.327	70.3261
38.853	101.992	25.1872	65.1704	84.3594
46.6915	29.4773	66.9199	81.0523	38.9802
38.7614	29.6453	60.4242	48.2655	41.0764
43.7887	23.5666	343.864	39.3902	35.6769
29.1293	37.1333	59.5016	82.4075	43.5368
52.2536	98.6262	89.8919	33.02	43.7869
23.6058	35.675	81.9096	46.9582	74.2581
33.7768	66.7238	120.251	61.8754	32.5363
51.3988	42.3194	43.8892	64.9776	76.0452
31.3652	45.1315	108.106	47.2718	63.7213
32.3026	42.1824	58.7623	59.7208	91.857
128.008	44.4292	106.471	45.7591	37.877
45.0162	25.9045	88.923	23.1798	63.2526
122.458	34.6374	29.3697	46.2844	42.2969
41.5092	27.7537	40.1393	21.5359	83.5143
37.2236	51.2141	70.7748	47.7056	31.507
44.5352	44.674	123.632	41.7995	42.9167
133.782	23.4546	37.1208	51.8751	44.1802
71.9771	45.397	3129.4	39.7408	49.5968
22.6212	21.3068	65.9599	65.3366	116.514
70.2931	25.8408	159.872	70.255	38.2771
30.8819	20.6049	52.3602	52.4345	49.1052
56.5498	61.9956	56.9253	63.6516	34.6685
74.3954	108.886	84.8134	3385.7	91.7894
48.9356	42.0878	143.946	28.1643	47.5711
51.9886	21.8307	100.309	53.0491	35.2431
34.7938	28.4162	72.086	49.1813	54.226
31.1178	55.7755	72.5871	118.003	2699.1
28.2292	24.6909	172.028	45.5502	48.856
35.7825	37.7388	198.059	53.5793	33.1267
72.1002	85.3329	76.2761	56.9399	97.9395
48.1476	17.7882	78.062	72.2488	72.0837
59.4767	36.4639	56.4464	54.5526	105.425
50.9458	28.5326	61.9342	42.4251	44.7775
45.0886	18.8227	32.2002	52.7427	45.0791
33.2327	29.3411	48.9792	68.1009	107.316
61.3174	53.0154	35.2387	77.1895	59.334
29.3688	25.8419	42.9913	54.5597	36.4939
44.3026	21.7988	121.659	51.7068	50.4649
72.0626	77.2727	57.1524	40.0499	42.8452
44.7128	105.268	65.3421	51.0173	51.7578
43.2324	36.4145	142.888	37.031	43.9796
69.503	36.2675	72.5158	37.6605	38.5142
39.5937	56.1167	162.57	93.5285	45.1899
52.3688	23.8505	35.0731	92.7137	50.5109
33.0352	58.2754	91.7468	32.5385	124.948
37.3278	23.6686	44.5505	69.7685	507.907
50.4896	20.4037	44.0773	48.9994	41.2896
64.9726	15.8881	131.844	51.6493	76.4227
44.3127	20.5933	73.5714	33.4596	77.5361
36.7272	62.8653	38.7554	32.2036	139.26
31.32	35.7969	63.8017	35.3831	68.5875
41.3011	75.1444	149.939	56.5504	125.767
66.2654	30.2979	90.0205	57.1543	195.149
44.6944	23.4875	41.0449	51.4503	18.297
53.2421	33.101	121.111	38.3056	46.8843
52.3367	20.3663	26.0067	47.5387	62.6107
103.122	74.2822	85.9243	92.0774	90.1344
36.3157	36.4069	111.216	42.6851	409.917
23.4736	41.0266	92.4526	102.102	84.4767
35.5837	75.0879	73.4481	33.4631	46.8691
58.6603	22.7016	89.196	39.2046	73.8761
51.1809	24.5679	44.0548	52.5759	38.0588
39.3805	22.6909	103.207	41.4161	67.2824
26.1416	27.6587	105.127	35.3507	41.851
57.4166	41.3049	114.67	40.5107	40.1399
93.704	32.9743	43.4224	38.3486	49.4531
26.2116	29.9876	60.619	58.7982	77.829
62.0509	58.4605	203.892	46.1327	48.3647
43.833	60.8387	65.7535	70.4506	28.049
71.6552	25.5923	78.7037	68.5262	81.5247
24.7047	69.475	57.1234	21.0731	54.8639
64.2903	45.1408	95.9739	64.8957	112.404
30.3967	30.7649	53.9345	39.5431	66.7636
39.0525	46.9397	45.4359	74.1724	93.2072
29.224	69.0304	95.4627	41.6529	54.7347
121.351	62.8128	56.0708	50.6405	120.666
40.45	31.0825	56.7431	63.0428	26.6933
63.7252	111.192	45.401	66.4505	36.3995
42.8738	38.5326	99.5891	43.8152	113.977
35.4395	30.6894	121.138	33.2483	41.4567
53.5257	52.6206	96.8658	25.0667	35.9353
58.7713	29.5073	43.9782	35.89	191.275
58.359	32.308	2510.97	46.4661	29.4415
48.4463	31.5816	179.608	55.1466	61.7312
48.1151	122.513	91.4528	75.4725	77.418
61.6305	17.0791	40.4694	40.8571	59.5688
60.4713	45.902	2897.75	44.5576	42.0429
47.5401	37.2803	191.699	755.578	71.7435
45.6467	24.0596	44.0801	47.0866	35.7165
89.2064	34.4629	75.8667	80.5911	27.4554
27.3679	44.6602	89.0472	25.5822	65.9483
22.9937	38.174	168.643	37.5526	50.2965
70.9237	16.9416	50.3707	787.7	55.769
45.8056	38.6083	64.1938	45.0453	42.4028
45.8971	30.1135	108.659	35.1942	66.9113
27.1068	46.8405	115.448	40.9085	29.6821
60.6928	23.9111	35.6741	42.0416	38.9803
19.2007	47.3771	78.3355	114.68	43.1236
19.2748	45.3928	88.7598	42.8032	65.946
24.2027	44.9373	62.1299	73.5679	32.0585
22.3534	49.0784	82.3292	49.1093	82.2717
79.3815	39.1901	47.2999	38.2637	33.8619
29.3037	34.5001	51.5165	67.9385	45.8437
62.0377	35.0526	72.5417	60.6591	40.0362
27.9841	28.5623	151.438	29.0376	51.1272
29.7295	47.5291	64.6911	114.017	46.1833
26.7429	25.1928	36.0459	102.414	78.1179
23.2534	31.6342	124.854	57.0887	136.652
51.8887	33.6483	41.2557	53.17	33.341
35.2164	52.6578	123.051	45.0888	41.555
34.9406	67.7922	60.4406	54.5798	78.1476
39.0272	38.845	107.408	78.5743	52.5103
62.9786	23.6348	1126.99	32.0809	31.9631
37.0101	54.7368	159.719	75.2373	171.165
25.3739	36.4017	96.8672	34.7312	51.1986
61.0789	76.7149	172.351	40.3303	44.3967
32.6146	30.5943	153.262	52.1928	93.8516
43.7523	18.6328	75.7629	65.9	53.8673
28.8701	40.0503	84.8025	24.2056	88.1577
22.354	64.9573	226.185	40.6386	44.6748
31.7569	39.4401	119.222	29.4494	47.6092
48.5537	26.4244	165.796	38.8129	47.9086
43.1534	52.0861	92.0984	44.2394	45.3779
43.0859	29.2887	37.2819	46.635	91.8161
17.8068	30.6845	148.666	38.5295	48.1371
79.6876	37.7142	111.404	43.5859	75.5086
70.1705	29.8303	72.791	49.4737	131.481
45.7474	36.0092	80.3443	61.3156	47.2581
21.1879	94.0645	2691.51	108.579	38.1617
40.2043	65.7098	84.1481	90.2113	32.8375
29.3834	164.978	47.6347	28.8785	64.9985
40.9314	19.583	39.396	40.6357	115.357
31.442	31.0842	186.784	55.9956	92.324
49.5433	68.5357	66.8753	32.1911	68.6764
19.0431	32.2976	54.2747	41.9105	40.0423
26.3838	47.9685	97.5155	64.3172	226.089
76.7715	35.0291	54.6958	48.2094	43.1987
35.6112	32.2801	74.4819	43.3745	24.4556
46.3659	40.6752	206.971	87.9852	73.2901
26.1593	47.8686	75.5265	47.9206	33.7122
15.0469	66.1087	133.99	88.2588	43.6896
35.4032	41.7687	94.5691	43.3528	91.017
33.6404	34.9264	126.044	55.3544	139.81
60.2092	42.8915	54.8359	33.161	71.6191
27.0118	55.7701	64.4326	59.524	2651.2
50.3503	47.7033	55.8635	44.4478	73.557
46.7374	28.8456	142.572	52.4087	66.4967
47.2549	31.0655	117.277	40.6066	38.2608
45.4039	70.6053	49.2226	42.0383	41.2956
49.0208	94.4234	74.8347	114.154	76.1953
30.258	31.5681	57.4185	48.5303	91.2563
40.5777	47.3888	73.06	28.6147	87.4626
47.1466	43.7181	152.966	34.4722	133.143
41.1941	34.9182	49.6327	28.5744	156.888
62.0716	84.2239	66.1099	30.1576	442.655
39.0638	32.7533	197.887	49.7845	1087.63
22.0413	45.4976	70.5986	50.5012	19.872
19.9752	36.0576	152.335	67.7827	30.4363
25.8816	75.528	189.144	123.971	54.3824
42.667	37.8927	60.1225	66.3957	63.7313
55.3912	47.0879	43.9769	28.717	32.5452
29.4351	52.5568	79.1089	69.0226	65.8634
[truncated: 21,881 more rows]

## Sheet: Fig 2D
-	WT	Y414C	Y414C; D439N	D528G
491.427	671.266	174.159	435.148	183.995
417.521	639.625	1284.12	498.593	68.6115
313.045	552.441	95.0765	257.525	40.4596
89.5346	620.261	398.99	853.532	40.4875
737.948	1213.52	74.3889	926.02	64.878
806.174	322.415	168.66	381.41	39.4288
1142.88	741.29	42.6986	136.051	37.8056
1094.78	856.159	219.593	943.639	38.3677
699.551	972.335	56.9018	691.381	34.9939
224.687	766.847	135.426	136.373	64.4833
46.605	1211.32	100.975	368.176	59.4714
720.019	830.137	590.902	880.169	40.8378
1090.37	100.412	59.1344	276.331	74.7287
57.8501	673.891	202.729	742.263	59.9364
715.395	881.265	110.076	201.768	64.3058
754.899	851.631	147.511	636.687	50.2052
1241.58	38.695	81.7086	741.646	61.6278
980.804	1574.33	122.223	222.745	61.5108
1151.76	453.274	122.496	272.441	71.6232
563.796	673.035	125.154	844.725	42.2909
40.551	1350.89	98.1011	1038.87	46.1177
38.8617	929.65	72.3632	770.609	75.7122
948.313	1180.79	284.933	326.879	67.4113
922.721	392.185	176.468	401.565	78.0344
845.743	714.938	126.366	1302.3	41.0699
1093.03	827.773	96.3602	691.185	35.5119
753.853	792.544	46.5789	501.672	42.3861
1061.87	372.742	105.107	767.862	41.4787
737.644	37.4917	1092.47	526.78	44.5974
506.676	684.788	601.518	348.752	37.7367
433.897	193.513	462.465	628.189	52.1632
553.865	218.437	113.876	603.707	55.2189
669.603	744.968	162.134	978.728	38.74
1138.9	688.483	739.942	609.661	41.7764
449.469	82.4615	166.406	475.938	39.0611
1025.51	426.207	58.6583	554.033	59.4856
856.713	133.818	36.1357	838.759	63.4321
930.982	1389.92	40.6815	1002.7	55.4121
785.027	1247.65	69.1062	763.211	40.1146
1077.97	671.65	249.441	1034.82	111.922
1009.59	352.571	201.658	781.5	52.3888
244.648	321.939	266.23	935.74	38.9214
1154.05	706.272	154.426	669.719	67.6252
663.489	418.786	108.764	1290.15	52.8396
887.838	708.709	52.5085	1147.26	57.3812
948.742	881.352	44.0363	1345.25	51.8552
118.397	190.773	198.51	45.7299	41.0254
57.5184	839.735	39.291	1133.56	55.3836
960.421	1276.96	61.0363	1045.17	37.7458
781.986	1211.34	37.2818	1200.11	34.0716
894.027	116.136	46.7312	979.567	36.4537
1003.98	155.682	101.423	1317.49	59.5015
724.27	955.088	180.723	1242.73	50.0672
804.471	874.059	187.001	349.029	47.4913
34.7413	71.0842	110.456	533.269	77.557
1481.03	85.8392	143	1040.44	36.9789
1422.41	570.697	276.182	336.641	129.425
1107.65	335.343	727.394	383.141	38.274
662.239	1267.31	177.829	109.682	60.1802
38.0828	94.5192	87.1845	1179.97	38.3638
499.597	439.732	44.0272	430.434	50.9947
834.384	36.7518	163.375	755.241	36.7877
950.744	545.865	745.118	575.85	47.3458
614.675	374.062	186.364	889.486	58.246
771.149	129.086	35.7243	614.009	63.9841
884.605	209.587	115.228	749.98	45.7807
50.6076	84.133	62.4019	1197.79	45.7107
582.488	496.761	75.659	347.422	35.7945
949.479	563.131	79.594	1101.62	45.7547
1121.28	314.208	114.057	1064.17	41.8334
1252.6	192.098	98.0143	1218.32	64.0144
724.887	642.299	101.332	59.4475	38.0278
664.959	345.278	86.1508	1023.77	48.8823
879.226	298.97	62.7331	370.336	38.8102
769.284	926.728	132.329	1018.87	66.9211
721.107	474.183	100.725	886.301	50.1151
1170.11	55.1571	59.6653	195.083	43.252
446.268	448.739	94.6683	278.939	36.3435
989.242	36.0966	103.321	119.086	33.9586
497.198	466.735	81.8706	980.814	82.1836
369.402	266.345	177.082	787.81	47.0044
689.005	267.913	118.847	539.345	47.9113
657.147	1412.46	183.769	974.241	54.5277
872.822	1025.64	39.6232	38.8168	55.8006
203.824	41.2547	106.767	542.298	51.5755
1390.45	1239.1	135.704	1115.62	40.0035
108.531	1034.36	255.462	905.237	54.2021
47.4562	912.409	196.742	881.75	49.5972
1516.47	103.695	124.555	665.99	48.6336
640.509	921.077	174.007	47.1437	90.2648
36.4876	807.026	81.3935	1021.76	65.8182
931.175	668.561	142.463	790.486	44.1525
40.791	253.758	70.1289	459.164	87.3136
522.637	646.348	98.2924	358.468	65.7789
39.2517	1172.55	36.338	672.918	49.6578
1251.42	498.814	91.644	446.186	73.0302
1438.06	961.631	133.176	1008.08	50.4292
785.836	56.6306	120.715	1074.58	66.0298
1408.94	1108.16	151.76	1022.73	46.6242
845.01	504.726	122.392	320.563	42.8836
363.305	1058.52	341.602	961.311	42.1549
1645.98	1465.49	579.344	110.259	52.798
1351.11	473.112	383.957	1136.02	68.4368
1196.28	601.441	73.641	675.928	45.8707
647.182	617.631	222.763	381.541	59.4043
247.247	327.421	66.6425	602.645	67.1742
1556.85	491.345	85.5915	720.002	101.897
1342.38	200.221	1575.04	863.51	76.197
396.323	699.145	123.96	618.755	73.8797
1020.45	814.85	283.784	353.102	53.9611
1314.7	869.889	92.7019	397.064	71.8363
822.613	911.69	378.57	1291.44	50.0188
855.965	287.446	203.14	379.627	39.0699
1052.68	1015.85	100.863	829.821	158.604
902.561	864.621	141.533	999.304	54.6768
491.155	820.434	160.416	411.375	37.0367
1024.69	789.912	222.149	828.282	82.8303
1102.13	935.018	120.578	792.317	68.2295
1017.36	303.751	70.2037	899.379	62.1052
278.562	867.271	111.374	479.547	59.0845
320.772	829.969	65.5462	702.689	36.204
590.243	1258.57	154.055	1099.23	47.6871
405.218	553.696	128.199	116.522	42.3588
423.087	1354.17	86.0748	530.82	54.2582
1643.15	560.384	269.278	206.248	57.5041
88.5831	208.802	253.424	338.115	39.5056
624.221	1408.49	60.3284	372.883	37.6907
364.872	382.647	110.098	85.887	49.0755
598.471	1148.87	656.44	39.2077	45.9555
1346.96	198.154	152.246	677.239	70.7271
771.148	411.437	158.044	818.759	37.4563
994.057	1790.98	179.481	38.7809	34.9422
1015.33	1349.24	120.085	494.319	47.8709
970.879	857.539	96.5509	370.585	49.0914
1170.32	1643.11	199.857	444.546	51.9878
999.501	865.764	67.3343	732.149	86.7337
334.079	520.124	439.833	223.047	55.5074
1183.06	173.135	51.3796	1234.14	95.2159
434.261	163.022	143.169	533.878	69.4232
412.561	575.31	133.96	500.028	118.693
308.235	433.988	209.354	250.014	65.9214
1315.56	993.374	147.959	1051.57	61.7951
706.793	400.456	83.1308	1031.08	46.7751
941.524	213.63	50.6295	424.66	54.1343
1454.03	174.198	134.279	403.607	75.8202
1038.19	39.2335	191.361	629.382	36.9673
854.695	169.365	161.738	473.17	176.788
1334.65	1022.13	212.784	873.12	66.9435
1327.63	237.552	98.8733	323.615	42.6241
1480.76	172.525	193.508	203.058	56.4475
379.626	856.605	209.238	991.668	58.0219
871.877	1283.63	182.974	1152.27	55.2565
1345.22	942.332	170.336	1237.69	44.2507
468.469	963.578	94.182	655.422	51.1604
1709.85	460.763	193.831	124.656	45.394
666.981	550.792	160.383	34.4946	38.4763
487.186	383.835	247.91	516.482	36.4571
1234.41	605.413	883.041	1262.76	59.7973
1097.05	620.181	197.078	241.823	49.4304
650.988	333.767	76.6195	916.542	50.0925
118.676	431.028	82.6014	899.672	42.2575
47.1515	517.755	193.269	770.374	45.4179
1508.92	591.572	107.378	731.262	44.5069
827.026	834.069	216.758	883.335	69.0289
620.339	214.691	61.5878	900.493	40.9838
1601.75	36.5827	79.1752	396.865	62.8301
802	1060.04	429.096	763.793	34.7523
52.4485	107.856	44.3243	699.598	47.5437
39.9363	296.46	49.4322	411.449	51.205
976.919	72.3854	128.644	988.062	57.325
949.151	723.899	55.2322	450.425	49.3944
1073.38	463.498	221.303	166.99	35.9983
1294.09	1255.85	50.9325	961.288	47.847
266.47	858.318	91.7114	1043.56	45.7108
77.4613	605.517	149.977	921.864	54.7037
298.363	148.716	61.3496	573.971	44.7979
670.772	703.252	110.396	147.94	71.289
736.758	1000.61	132.517	1222.55	49.4607
346.27	1347.37	55.1926	689.479	39.3365
1480.31	465.467	96.1316	266.727	47.7731
1034.18	709.882	96.222	119.439	66.6044
414.7	834.192	153.982	554.534	48.2296
535.954	1149	189.907	1047.31	48.0645
929.955	545.064	70.0964	53.0976	91.0826
971.381	586.312	316.097	844.222	65.5321
433.686	724.083	162.737	1004.41	89.1511
1126.51	605.321	513.005	858.825	35.4583
857.592	643.581	115.247	81.8883	43.0124
554.388	720.521	208.967	900.597	65.4014
594.141	671.659	73.28	850.399	63.6496
253.407	1067.04	296.348	1036.15	40.5098
1273.65	880.916	37.2912	821.105	46.3116
137.415	541.901	219.302	814.616	37.3717
502.498	873.885	298.24	95.9061	38.951
552.793	1330.77	77.0711	839.388	49.1436
1274.76	1190.69	335.532	886.776	54.9144
902.573	44.8023	75.9217	834.621	55.3156
1263.37	770.97	293.521	1205.87	47.6513
1271.07	965.198	148.253	312.014	70.3274
926.126	1400.91	112.269	211.325	109.197
410.336	489.705	93.194	793.135	42.2243
726.965	934.927	110.405	302.871	61.0025
885.236	825.667	226.843	1206.24	49.5868
1081.34	959.951	215.548	1087.74	59.1036
751.96	680.688	54.8564	995.412	80.4635
945.812	342.986	92.2138	875.247	45.59
955.262	255.842	92.7013	375.988	60.1651
436.909	575.192	141.43	812.939	65.844
35.3713	160.025	101.045	1211.69	70.8086
351.918	833.022	328.335	732.468	51.7248
53.84	275.128	106.685	716.192	56.3197
1323.12	297.676	128.052	1272.57	64.5289
37.5178	887.109	63.1868	817.417	66.6267
34.9881	427.179	87.6216	351.333	49.4127
790.351	719.554	52.2175	311.096	97.8069
1072.37	793.992	224.34	704.221	96.6626
37.0395	645.603	164.516	1225.74	38.2482
799.234	153.905	976.611	735.794	34.2818
1177.7	1401.17	220.923	390.53	85.9276
1002.5	548.308	119.67	839.943	81.9475
627.535	813.272	189.386	1447.11	122.726
1249.42	470.161	125.119	303.675	65.4778
1260.7	707.62	103.225	450.883	69.4071
760.834	676.369	94.0029	458.34	41.6993
1474.07	583.788	54.7114	862.661	36.4111
1039.03	560.785	175.344	757.298	83.4068
61.5183	411.071	239.216	292.417	48.69
1497.2	505.684	61.9045	906.915	41.2477
1235.73	50.7876	223.512	1361.61	93.4688
130.386	628.43	606.055	1208.61	224.725
609.745	708.861	66.9452	1107.71	118.03
594.262	852.278	179.392	1322.18	40.8209
1291.65	826.164	112.956	961.994	44.3205
1463.54	559.852	165.508	487.235	40.8567
392.122	1388.49	943.152	434.998	47.3333
870.587	977.282	1287.38	452.621	58.3402
546.515	274.116	40.9446	97.8106	72.7377
409.923	1068.64	187.715	342.533	72.0557
1760.24	208.956	100.579	148.385	74.5864
1029.6	1205.87	1278.33	538.958	42.2082
1123.73	640.409	578.994	43.7779	35.3926
1402.45	736.925	91.4825	39.6697	73.6844
1089.07	664.137	347.882	1005.57	36.6543
526.782	917.666	68.5115	938.778	61.1001
722.71	532.449	147.403	287.275	81.1983
834.81	406.406	112.222	815.164	64.4625
978.87	887.506	105.094	63.7624	80.4847
1157.55	417.19	45.0565	580.504	73.2189
618.799	325.176	166.916	1248.09	49.2015
1235.6	517.726	120.231	1275.46	41.0649
949.959	1005.57	179.323	429.596	42.0601
939.637	229.426	48.8028	766.641	37.5406
934.841	917.568	75.6439	901.417	74.2454
731.89	493.965	115.049	399.554	54.5098
831.67	564.712	137.669	1131.94	48.3583
880.242	849.534	218.528	993.135	50.0603
653.078	585.253	158.139	38.5398	61.4498
954.533	255.156	173.303	1226.79	82.1693
409.584	975.903	53.3315	698.586	48.7699
879.665	923.788	237.714	102.865	62.0973
682.986	787.478	92.8545	657.88	75.5211
656.458	606.605	134.982	894.465	96.2463
1612.05	902.868	59.7689	61.0761	60.3157
990.286	159.423	150.289	611.687	53.6901
369.247	850.039	105.535	848.507	85.6458
964.837	453.971	301.928	823.141	100.086
454.864	379.46	1303.84	745.508	36.2359
428.52	1091.62	60.7092	46.4818	47.8289
1243.86	972.427	461.053	608.699	49.7174
479.667	301.313	1108.41	516.381	50.4637
383.597	1078.08	360.251	1031	48.5947
1239.25	321.57	409.058	256.289	55.7401
938.2	802.948	50.4499	229.122	60.7411
248.391	1019.14	162.202	530.667	50.3107
306.178	990.588	239.813	1026.21	64.5356
796.953	1032.42	202.212	653.66	61.1103
62.3688	532.641	375.101	983.598	56.0157
52.7896	583.048	1491.69	1011.16	55.3314
700.757	915.339	371.597	677.552	93.0963
48.2525	413.537	168.007	808.221	82.6702
1084.46	317.582	76.467	537.801	43.3844
1011.39	598.032	131.717	447.266	64.4004
105.436	38.8623	39.2093	685.008	45.1374
868.331	808.705	68.3553	955.839	53.5829
1003.26	886.669	33.9005	799.395	51.672
981.262	952.291	62.4174	88.0059	47.9107
44.2267	259.582	132.818	475.86	64.0705
805.762	71.5778	210.913	833.51	63.4449
1209.06	662.592	211.556	786.447	277.515
511.488	37.5288	137.794	100.831	76.0882
821.201	836.607	318.229	834.058	55.2927
301.152	433.72	215.938	642.07	78.898
1030.73	1269.94	132.764	394.586	96.6715
1312.21	1026	415.856	553.211	53.8375
869.563	822.219	118.763	1239.51	40.1895
1050.55	348.29	34.5631	464.605	48.9023
624.987	678.83	117.084	599.907	48.006
1129.86	447.761	108.513	1419.5	65.6353
96.3642	993.432	121.968	790.745	110.896
1494.83	654.95	124.863	484.714	75.3774
557.161	1336.55	66.4319	311.796	66.1412
774.886	251.534	66.6109	789.252	53.0736
368.603	1135.14	253.834	706.979	57.0009
710.162	969.508	89.9297	1129.34	44.0974
178.562	1003.98	86.0926	98.3855	60.0414
966.212	508.314	40.4654	737.041	60.7343
316.23	782.546	208.067	70.4318	46.243
819.151	1223.79	120.619	1294.52	155.85
1098.89	646.094	347.522	1105.82	72.6982
1031.19	826.839	164.346	385.04	37.2608
1519.29	1196.5	81.9278	1386.78	35.7246
886.415	731.487	540.239	891.529	40.8279
1417.91	348.151	157.216	822.285	39.7841
725.677	1165.91	78.3212	745.413	49.0813
1245.16	760.094	327.365	230.43	33.9173
1123.09	34.2502	47.6995	1036.81	88.5332
55.8873	655.313	109.422	1464.65	110.201
997.02	38.0167	98.0783	863.546	81.4608
1245.93	275.534	40.7628	863.843	38.8637
658.229	389.564	72.1466	962.044	63.6417
871.025	538.259	118.816	890.974	38.0135
365.507	393.435	50.0911	1377.01	49.087
519.474	554.483	176.196	867.123	39.7338
1005.76	47.4512	101.265	668.833	67.9947
988.926	214.882	105.416	1409.47	175.317
1044.54	88.5839	678.708	1129.23	91.8487
791.625	633.665	73.3489	1047.23	86.9535
105.582	254.73	54.7885	968.331	34.1465
1568.15	262.711	108.137	1015.87	57.5726
1664.44	858.916	62.0321	290.816	117.476
1415	866.289	156.934	1388	35.3179
1312.41	477.557	116.545	988.495	36.3114
568.661	293.792	97.9509	787.368	113.67
534.891	886.745	229.97	712.48	36.347
948.951	284.527	994.636	554.519	38.5595
96.7232	798.974	55.6731	774.293	44.2554
673.495	344.398	595.853	981.683	73.7958
722.927	1126.3	169.35	735.412	64.9007
1494.99	514.376	192.245	139.74	48.4506
871.854	1037.26	167.628	1471.43	50.9177
897.002	129.561	180.413	460.798	49.2766
389.649	38.2013	494.991	636.83	62.9322
1074.52	766.91	35.7434	1046.41	56.3607
1404.57	544.676	144.041	817.603	74.1786
780.552	129.115	47.3796	303.681	44.7898
1410.34	689.378	123.511	1119.08	37.0804
41.1655	35.3206	235.526	552.099	59.284
1404.95	615.292	182.23	351.685	47.6222
1082.99	635.214	61.9229	648.047	47.5707
1088.43	88.014	1123.66	751.03	46.0619
741.815	121.085	239.142	867.663	60.9006
214.404	493.464	383.231	229.858	51.2017
398.022	209.427	514.323	591.764	59.1641
1232.51	999.793	183.347	875.378	70.0576
803.845	1147.73	61.3543	841.418	84.9696
195.966	176.22	783.487	572.35	42.4212
1314.06	307.818	53.0094	495.748	50.1449
433.281	75.7713	84.2901	689.633	69.7966
347.262	53.2524	307.955	43.5523	52.8306
1148.43	876.963	337.931	556.326	57.2016
772.383	1217.82	38.4916	720.43	51.3313
933.422	49.1005	67.4615	576.325	48.458
994.884	686.722	77.7656	739.371	49.5686
530.063	1132.69	171.184	760.934	50.3128
162.69	81.6765	98.442	755.136	101.59
447.97	515.517	143.729	393.17	38.8892
742.566	354.062	210.755	548.355	51.4491
871.199	161.472	49.1871	987.164	70.567
949.523	110.056	109.309	1018.47	44.3353
1088.29	857.784	70.001	66.1999	38.8145
659.625	750.91	190.95	799.27	63.4207
894.829	591.465	204.438	762.565	35.5753
633.272	428.601	181.556	1244.94	70.8457
1209.13	110.717	57.5706	987.722	62.1198
73.4694	699.659	46.2718	316.511	72.1079
327.904	499.417	149.884	846.535	44.994
430.795	763.129	1143.39	1150.09	652.821
756.827	803.879	103.03	597.906	53.0771
787.219	611.976	39.917	815.815	41.1112
1057.62	1259.61	103.21	924.463	55.6755
1384.77	785.699	221.255	317.445	74.0677
217.199	143.779	212.183	935.635	100.539
556.437	146.887	36.514	369.409	45.2752
1194.24	200.37	119.143	657.235	51.9016
755.161	609.87	147.724	582.136	48.6754
1556.22	646.381	1267.96	775.14	102.272
1247.05	1333.88	129.021	920.289	51.708
605.891	594.723	105.582	314.838	35.9673
959.215	732.578	169.822	1067.09	146.697
1420	656.666	65.4219	642.888	101.037
910.817	844.07	107.595	613.912	132.999
647.242	1280.66	274.472	925.617	33.7638
741.029	623.457	143.495	1130.65	100.059
654.26	173.054	121.268	40.2399	65.7822
389.568	34.1138	181.67	522.485	71.3823
636.113	713.609	211.815	581.24	40.551
197.676	1091.83	133.532	1219.51	38.6691
1480.4	783.979	1131.38	457.272	52.84
99.0136	437.461	38.0171	1050.12	135.677
673.292	1444.81	136.846	549.774	49.4106
924.806	1328.03	264.439	885.992	50.4525
1693.49	1229.14	944.669	1113.45	54.4789
880.655	1311.34	192.496	764.38	74.1642
1582.11	839.17	393.313	41.5274	34.3743
920.947	643.878	370.473	1198.56	42.5337
1348.71	552.263	187.109	351.845	47.7124
577.213	76.5702	109.78	939.505	66.3928
1242.84	503.48	126.848	1511.46	77.8893
500.416	262.148	264.359	733.128	48.2686
258.486	1154.31	124.97	767.491	53.4599
1531.11	362.131	144.654	42.7597	55.6628
129.729	526.173	80.5798	742.391	47.2645
463.962	438.777	165.048	47.6351	90.2302
1131.43	167.979	83.2936	1339.22	48.5768
1554.19	1181.93	244.383	530.642	57.4246
785.763	1224.76	106.344	922.632	51.0152
1480.99	1007.12	245.954	1177.74	70.867
1093.17	762.904	116.627	638.832	82.5754
821.66	1132.05	45.9658	993.174	52.5697
1740.8	1118.55	244.19	798.409	35.6389
1277.88	446.997	180.951	593.726	49.1604
955.929	915.753	157.014	548.083	48.163
1223.23	849.565	181.967	823.903	49.5545
1115.32	1093.54	119.729	635.512	61.9142
506.579	324.229	125.332	37.6039	35.2501
687.013	841.686	219.729	960.207	38.3752
1194.85	730.61	64.5523	1086.59	74.8225
366.155	968.371	200.35	957.379	45.1475
945.548	379.953	48.233	848.982	34.634
1516.52	291.457	116.85	494.108	51.0602
1004.14	909.115	1268.73	1367.15	36.334
1094.51	254.034	36.0939	394.524	61.3466
1341.29	353.04	37.131	895.758	48.9123
688.343	803.56	48.0161	487.128	34.5564
586.918	311.369	123.451	516.086	55.3929
1371.58	144.426	105.636	132.239	43.0577
579.685	1328.71	103.887	841.103	99.934
1519.51	1448.44	132.097	952.162	45.4567
1359.42	878.673	175.743	542.998	40.1836
1448.85	716.992	42.0062	483.197	48.1411
948.114	784.218	81.4398	1162.69	36.718
1351.66	521.537	152.543	929.006	67.1661
875.448	1102.35	160.852	1156.11	37.9014
1015.9	480.894	48.7084	807.461	58.0349
1562.43	1320.34	90.0157	252.382	57.0726
803.089	1021.55	226.174	383.128	64.631
227.84	1224.72	75.5066	761.788	37.8924
784.889	636.28	128.768	793.178	46.669
1370.73	709.061	81.7944	1080.36	41.6647
553.737	33.9466	132.614	1004.98	66.3983
1523.07	589.333	141.492	1087.18	49.8245
1202.49	300.073	70.3376	1099.91	74.0143
802.206	872.527	179.631	483.224	134.672
439.752	1030.97	1331.09	617.696	39.5775
1109.5	1586.28	167.721	542.74	42.4355
841.506	946.485	62.1882	453.853	34.9469
1506.46	1200.38	305.67	1031.38	110.268
49.1319	444.982	51.8141	370.746	63.7313
718.384	1009.3	73.8011	181.783	69.2444
1388.36	75.8439	737.182	511.425	60.613
1474.12	473.358	99.1445	1050.48	51.0714
359.382	290.041	121.029	348.726	86.0783
1154.05	124.619	150.615	264.333	120.433
600.875	875.486	284.733	749.007	73.6625
535.005	470.885	108.89	359.754	35.3619
225.072	82.0102	334.364	428.911	81.2013
1741.22	452.703	591.454	435.637	44.6791
1301.36	519.006	540.526	656.455	58.1346
1685.18	1430.79	173.764	856.611	42.7038
1080.86	874.735	299.294	554.652	53.9745
289.303	1817.71	477.662	263.837	68.1671
1270.09	1021.82	104.885	804.086	56.0663
438.877	1197.56	104.294	292.422	51.9242
780.076	938.442	1332.98	732.976	41.9619
402.405	247.054	469.387	617.42	52.2342
1251.02	961.666	161.187	81.6135	78.3739
961.365	864.309	119.883	711.057	89.3642
1088.71	629.797	101.281	408.926	39.857
898.915	999.353	128.494	486.234	71.1584
364.119	945.351	169.666	1132.02	43.5669
2035.3	1503.46	69.0056	291.26	52.5493
1283.25	952.768	70.7278	760.757	64.2514
635.954	220.406	713.191	346.47	51.1864
1445.73	146.309	536.217	780.407	40.015
1110.27	719.878	67.2889	888.514	51.9099
780.19	934.625	1335.46	233.195	58.6037
945.129	824.674	118.7	521.812	56.8372
1285.61	619.631	85.2498	573.408	40.7088
246.656	1800.73	161.702	863.522	41.2671
279.333	1106.52	575.534	104.221	35.8053
700.667	1110.84	192.189	33.8166	52.492
230.087	1120.51	69.7292	1018.41	69.0123
1040.81	614.165	106.799	679.192	41.9364
522.503	1290.73	250.692	794.767	39.8352
119.071	347.768	60.5583	405.445	76.5469
128.905	617.816	148.819	724.869	41.8407
943.642	1232.78	68.6748	489.518	75.172
300.786	73.8088	136.47	99.5337	62.3735
143.492	86.1789	43.5458	221.037	68.394
879.163	434.118	123.166	1243.22	54.2643
875.467	782.084	59.5259	941.299	67.1968
794.478	997.67	164.826	759.25	44.1669
815.595	533.229	220.403	1106.01	76.0812
1105.78	957.578	216.691	606.289	54.4165
998.946	266.986	35.862	827.54	35.1417
1386.35	294.421	37.5448	957.214	69.7163
138.37	322.615	219.837	487.123	49.2398
1145.4	985.487	231.065	1061.8	195.772
1446.61	1046.86	1782.77	916.514	62.2924
394.345	1397.07	112.383	1084.34	73.7067
1078.27	436.544	388.766	921.967	59.4951
775.102	747.747	349.317	713.075	54.7366
417.389	390.899	577.052	782.538	74.5091
1686.85	195.302	86.0088	969.085	53.9567
357.59	913.768	537.228	1154.58	62.8133
1094.98	658.092	36.1159	364.963	35.1574
904.171	580.672	67.3802	38.6746	53.219
696.143	74.8855	222.925	1006.29	50.1182
809.572	1092.33	76.943	737.882	68.5247
783.178	1456.24	177.76	318.461	65.1547
748.526	1501.69	126.575	520.884	70.2984
805.161	1184.35	52.1371	684.43	87.726
652.093	236.544	126.687	1130.63	371.301
665.267	557.28	62.0067	443.232	49.4718
443.195	970.478	103.406	749.646	76.7708
190.544	598.509	81.9647	180.135	75.7494
778.414	200.251	42.3339	930.58	40.7722
863.858	1245.67	36.6358	1046.38	79.7694
367.472	640.357	35.7312	1072.99	83.2072
669.799	1038.58	228.326	598.395	46.525
1121.7	944.822	100.2	613.253	52.967
1387.88	99.3343	155.37	459.17	36.4951
401.865	161.925	82.9619	952.916	33.8529
708.279	628.415	602.897	508.267	61.8881
1078.91	846.955	85.2302	408.522	34.6461
1193.01	337.915	159.747	713.445	76.4141
1420.38	271.633	191.643	449.375	50.4885
763.961	193.969	36.7592	518.958	60.7083
1790.78	1067.09	982.42	948.437	60.6838
576.494	295.898	66.9923	987.46	44.807
2025.23	33.8604	40.5759	749.362	51.7202
1439.95	726.803	173.954	1037.66	83.1432
1135.06	661.465	501.229	457.267	105.578
704.44	1021.69	220.175	434.4	71.6494
1674.46	368.724	53.9765	972.933	109.369
259.686	1280.38	72.284	1095.67	52.9938
851.617	716.193	136.105	492.367	47.493
1779.42	919.674	49.1814	999.824	41.2451
445.102	1352.58	333.844	836.825	43.8538
1304.16	499.687	91.4109	541.992	37.0937
813.243	1139.74	103.993	1180.14	48.3806
1835.72	1053.15	71.0978	786.562	51.6844
1745.69	971.278	63.1149	310.91	34.4587
2031.37	812.604	266.227	676.308	71.1417
1035.16	1205.44	89.9541	216.73	146.072
1242.14	171.009	40.3034	620.889	37.9894
429.368	660.776	154.228	285.442	34.6282
1166.53	1207.98	103.552	514.895	70.4009
1153.35	1183.15	57.5581	799.389	83.8037
1260.68	491.37	160.719	622.235	59.4968
1669.25	1341.18	172.029	591.956	48.8585
92.2655	1113.28	82.5728	864.902	65.9114
1284.14	750.57	161.052	884.422	59.506
129.851	926.886	147.907	447.723	41.8604
1242	1484.44	120.178	101.89	35.0336
1229.46	1139.24	59.0249	1528.1	46.4937
36.5763	1084.22	128.702	856.648	48.5115
643.491	870.429	103.336	468.406	44.9494
1186.99	1375.26	127.69	696.287	90.8667
1322.2	967.488	84.0944	1260.25	59.6639
1304.3	1137.8	107.865	91.4185	60.1733
1111.51	952.942	224.65	888.096	34.7732
1183.18	1251.99	155.94	297.282	51.1166
932.207	417.629	312.947	388.742	61.423
903.642	1258.11	85.6251	712.445	63.8724
935.177	1272.16	286.345	443.924	58.8481
1002.42	635.515	327.411	425.342	65.0613
692.633	581.552	85.1413	505.846	61.001
1007.29	493.584	38.8195	731.015	144.162
1809.62	615.406	303.687	389.772	66.9387
1033.3	1223.4	259.105	725.329	34.1812
1307.72	55.4057	168.158	551.979	64.0749
1197.25	599.602	176.287	779.469	68.799
2178.29	540.248	379.118	1105.56	57.7738
1751.83	1213.75	71.4325	992.472	59.847
1353.92	88.2597	176.243	1359.6	46.7805
955.037	879.873	119.49	652.193	66.5293
1059.29	198.149	71.122	731.315	42.3268
1151.78	882.66	67.0116	874.083	47.5967
743.374	1067.53	220.043	571.647	73.2203
74.165	302.647	92.893	996.83	80.5143
430.961	217.904	82.1	631.99	107.849
1693.54	485.099	312.228	1045.74	66.8317
1045.29	415.732	92.1308	921.086	339.527
916.016	651.039	137.423	1056.64	113.544
212.132	802.386	134.629	49.9991	116.103
1119.7	348.388	145.559	805.9	52.2784
1118.59	1457.4	109.68	386.833	53.0923
105.157	557.297	98.3614	166.703	130.623
57.8	714.136	75.9014	1162.46	211.103
1093.16	858.057	103.577	1053.27	66.235
757.589	1102.85	103.715	41.2321	81.8196
740.978	684.039	151.072	746.14	50.8095
1177.64	179.841	224.463	88.8794	63.5773
1374.8	188.257	151.122	325.899	59.4645
1146.1	1051	181.861	428.317	46.8492
101.728	357.98	148.444	1011.08	65.9659
715.857	1108.98	98.1547	1115.23	85.8883
480.44	34.4845	157.565	945.176	66.9066
1306.84	1296.77	86.7605	312.231	49.6962
1330.29	1342.81	282.994	55.8095	71.1918
908.279	1005.29	85.3399	315.182	39.1544
36.8684	191.95	99.6242	467.883	64.0371
1090.29	343.278	122.022	1136.9	44.3934
122.928	434.666	34.4962	1028.79	43.5645
1137.39	368.112	93.5648	952.044	52.7268
38.2345	182.539	1167.64	464.919	53.5059
1232.93	131.267	67.039	869.809	62.8366
39.2957	944.146	130.13	70.2842	49.6712
1002.77	637.043	40.2793	697.009	39.3911
48.9425	377.641	161.457	1011.97	56.4996
755.484	844.988	161.249	221.617	54.2533
982.373	420.733	128.143	734.624	63.6857
704.525	322.295	141.099	288.062	48.0367
1517.22	198.953	76.0886	801.425	47.2292
671.22	279.768	861.026	1076.98	70.0913
1198.79	400.458	201.328	853.925	46.4841
1214.11	311.565	121.75	396.494	77.5694
439.191	843.802	271.857	415.017	58.1872
466.448	379.235	429.779	465.94	123
1468.71	1513.78	128.631	560.709	54.7883
1688.34	1164.35	152.359	905.752	47.3294
852.707	1409.03	88.6421	876.142	46.5982
1104.77	48.302	1081.58	745.878	54.1751
1105.84	451.379	78.9397	811.893	74.6481
926.765	703.101	74.5045	207.02	56.1597
746.577	838.572	149.077	784.636	61.2279
742.003	319.059	88.841	1165.1	66.416
1195.6	437.797	69.2706	477.979	39.9117
407.749	870.54	74.8923	595.448	61.7495
323.019	359.1	62.2264	1063.23	77.8323
789.333	491.812	185.34	1117.21	57.9285
1089.03	1850.06	71.2526	607.262	68.987
965.443	278.146	240.594	1142.81	53.5618
36.6383	681.998	77.1274	1185.54	40.5505
243.815	1180.53	108.768	1230.83	44.0617
1196.07	488.399	85.7872	83.5818	69.1127
1124.77	1310.83	148.353	285.713	60.9144
1565.39	714.878	1415.84	71.7365	43.1781
66.3499	1146.53	100.439	1284.85	62.0918
72.4845	660.852	237.445	911.951	101.752
835.1	263.474	150.549	908.49	77.7681
771.921	1200.67	77.2147	739.883	67.4738
1265.96	795.219	103.533	917.162	53.37
716.421	727.135	191.26	802.355	40.9617
1325.95	1190.99	61.9349	787.021	74.8946
682.261	500.221	264.614	734.561	48.4529
43.9885	653.521	190.69	893.441	79.5393
935.68	1200.47	107.906	866.243	106.473
1421.36	840.552	413.344	1335.52	35.3251
1146.95	521.945	79.8841	737.022	78.9309
1134.69	422.251	386.695	1431.36	59.7365
109.026	462.152	115.642	810.349	52.9434
918.252	1267.6	73.8878	1245.11	51.5715
914.353	366.095	132.238	562.348	51.3441
413.298	1216.74	103.064	1367.59	100.688
852.181	625.089	109.648	894.623	77.0934
1042.1	121.839	38.6382	1124.65	60.7444
942.057	366.037	80.8075	1168.81	50.2928
534.525	1007.49	73.0777	1010.25	38.9681
688.972	261.608	58.8324	574.603	49.4118
912.615	1444.35	52.4944	1030.48	50.3559
694.357	1080.78	234.403	921.507	42.2367
1137.72	1295.93	93.7839	690.126	41.8015
537.273	1584.97	59.5081	651.523	37.3473
70.45	1149.73	137.561	1089.97	60.4475
709.832	1249.04	38.2851	334.589	55.52
932.939	1174.85	39.2237	987.727	65.9989
1403.29	302.986	101.835	1152.83	48.8698
304.1	1441.45	578.839	120.228	65.3606
306.639	53.7796	291.216	34.5208	45.9535
1258.38	971.838	125.523	301.24	49.0236
1186.74	1180.47	121.777	752.724	58.4738
1762.55	88.4924	69.6096	1013.08	903.144
749.188	474.245	83.7002	860.163	68.1011
656.685	832.022	207.638	772.784	45.71
673.635	1081.03	421.277	136.559	46.7125
744.975	680.167	109.508	364.783	56.2041
1195.34	1185.85	1270.08	144.723	36.9635
392.705	220.906	67.8911	351.135	43.0936
246.427	777.057	117.785	245.361	34.3925
873.759	1345.88	103.564	86.1064	43.7711
866.63	1160.19	178.139	335.185	42.9515
916.379	400.302	225.001	307.655	50.7397
349.104	1535.92	73.9704	383.412	41.9846
821.191	563.195	778.8	854.726	46.5889
793.138	889.131	172.53	36.911	49.4674
1334.44	600.156	297.942	41.0788	82.7595
854.398	646.24	473.606	533.538	58.5417
1076.1	58.3179	133.019	358.551	528.708
1058.83	521.702	84.701	667.927	51.9764
653.951	1623.95	111.803	944.414	43.4772
1502.46	369.894	347.007	1059.01	46.1822
401.629	167.57	105.105	1066.75	44.7022
40.1733	1502.41	96.8759	881.294	48.3487
708.432	432.436	60.9751	463.479	52.1554
1886.14	1050.82	142.388	471.517	59.9543
1037.88	172.275	177.863	659.655	65.9063
1168.64	851.889	178.353	230.727	45.9531
1215	1817.82	556.488	1187.57	41.7789
1139.67	1169.76	98.1051	1293.62	74.4883
107.61	148.194	37.0173	313.644	72.9004
1596.13	587.881	811.103	1032.65	55.7508
976.614	711.842	591.38	943.844	47.527
43.1653	925.53	112.926	1152.67	40.7275
1413.9	538.605	122.719	975.352	50.8257
547.468	1061.08	240.822	537.628	35.209
891.134	521.113	39.7298	1157.1	52.7061
1258.09	276.767	177.108	985.78	49.2386
458.524	567.023	121.44	1428.05	73.9446
675.428	562.55	125.982	296.141	118.833
1538.41	1031.04	107.456	932.176	60.2014
1974.72	1236.66	139.312	75.7546	62.552
946.216	1178.67	248.076	506.513	64.8053
1083.46	1228.3	187.313	534.063	58.7613
1472.11	809.953	54.3946	914.739	40.8528
59.4458	503.622	233.829	1039.05	38.2936
1493.8	181.204	200.825	758.998	81.981
427.26	1260.09	247.502	929.088	50.0161
918.476	353.37	420.718	859.298	37.2175
563.004	50.011	282.913	591.402	53.0189
277.643	140.081	142.639	278.934	76.8266
1068.76	1083.08	105.386	294.719	38.8615
265.352	306.12	221.088	752.958	39.4503
1253	267.986	828.904	657.837	78.4377
883.332	485.56	344.682	35.7806	41.4332
1076.75	1235.84	638.985	520.201	57.445
1208.62	1765.12	74.822	1337.22	68.1699
923.565	252.045	245.062	609.408	56.1979
1290.4	139.182	121.022	614.693	43.447
986.619	208.861	249.536	611.534	36.7169
1601.95	529.805	83.7441	456.547	108.492
1645.63	190.476	403.852	738.65	41.1928
562.22	75.0368	241.474	1770.92	99.857
473.195	795.788	201.887	1113.35	55.2796
404.297	906.319	95.4742	308.754	99.7479
916.955	1209.1	465.203	932.528	63.9119
1000.98	1282.77	106.969	57.5498	56.103
1357.52	913.689	223.77	448.581	48.7044
1422.34	1135.26	495.962	846.361	51.7394
217.821	460.308	40.1795	910.744	38.7832
127.564	346.436	114.879	241.547	85.1152
541.855	56.1479	180.741	731.309	42.0612
582.929	1085.15	258.192	1423.77	38.6083
1123.11	358.365	754.729	871.608	45.4718
958.965	140.904	154.6	972.355	81.16
1173.35	687.699	198.18	181.967	65.3136
1143.98	255.731	72.5711	1190.91	48.8374
210.914	1354.94	93.6965	1003.97	64.0733
619.267	1448.57	1279.67	520.351	37.7273
252.467	143.556	72.3751	38.1178	65.6527
304.484	53.6947	162.342	1018.21	66.8673
556.102	89.7081	362.373	973.5	92.0641
573.836	600.16	91.8081	1220.63	40.0829
1444.37	1039.42	88.1391	362.079	65.2938
960.031	48.822	115.038	430.946	49.4989
338.614	721.41	34.2019	1381.7	79.5447
1216.02	903.164	159.061	1349.88	69.4374
573.237	791.636	221.116	115.245	84.6066
662.872	405.365	78.4301	1370.55	89.8882
226.171	776.919	305.667	1188.53	51.9735
708.958	760.149	258.314	1145.4	48.7785
1037.66	830.115	55.0388	961.927	78.761
791.598	106.892	64.0203	1202.62	40.2931
864.763	725.909	189.724	54.7952	40.2297
1590.28	676.16	356.959	1289.81	66.5779
136.556	227.776	162.707	1201.96	39.1867
950.999	247.945	109.392	334.3	92.5706
1534.95	1012.39	66.8369	1152.83	46.205
911.274	943.287	189.405	610.556	57.092
1702.53	600.462	59.3432	717.435	39.0596
1730.49	787.17	66.33	992.254	67.744
62.6856	398.704	355.593	1100.57	82.0957
1244.44	637.853	160.253	957.633	39.9764
981.974	553.767	109.27	277.946	57.8072
530.722	676.051	105.663	961.515	49.6265
858.356	1213.52	153.942	180.595	49.3055
495.98	329.694	668.752	747.753	45.7719
458.572	659.21	89.3256	1039.66	36.7259
335.574	929.358	483.312	1227.09	45.8893
38.682	918.228	218.855	1048.92	47.2383
1210.82	1864.68	516.481	926.479	48.3451
92.8908	505.693	147.713	687.801	48.1403
1044.37	1559.85	130.291	66.8658	79.5324
1156.99	354.269	127.166	579.633	64.4357
1150.44	364.189	132.52	962.243	71.7054
1515.59	365.397	135.907	427.781	34.3669
1053.53	1153.26	101.848	309.005	69.7828
357.487	1068.25	106.031	481.582	48.5531
1106.74	1356.32	129.092	580.581	57.9832
1205.05	757.718	290.556	496.307	51.7515
1009.35	47.4157	52.8723	145.532	42.0041
262.573	1536.9	49.7579	1126.22	58.2575
518.969	1052.02	212.112	477.436	73.0623
1466.06	1090.62	169.943	565.579	36.2309
886.734	1433.38	108.312	639.366	35.9777
1209.03	259.379	199.78	721.789	56.6856
351.68	855.438	429.792	502.537	62.8356
455.93	872.949	248.636	208.885	85.669
1017.81	324.876	95.818	896.919	52.369
137.99	773.049	529.022	903.127	71.3843
1168.75	216.707	197.884	527.842	40.9549
1033.08	235.974	35.5827	422.31	52.8949
1408.17	788.599	136.699	850.425	36.2512
831.76	447.948	643.926	1000.42	38.2453
957.193	1211.97	38.7504	956.02	43.6273
988.112	330.798	148.722	438.467	34.8617
414.799	440.036	104.403	669.11	55.2267
393.584	423.252	274.799	1263.61	100.681
530.482	765.57	71.4429	380.582	36.5569
335.492	896.351	38.1097	1115.65	42.3798
423.582	1136.7	65.9242	690.645	63.2656
63.1763	343.931	40.9684	748.843	42.0378
269.857	950.161	116.209	836.689	85.1048
1504.88	535.175	172.944	1104	65.1719
1477.13	1017.41	211.7	1089.2	83.3343
489.491	482.926	274.112	190.495	39.3481
1509.38	36.3287	116.34	377.646	39.621
188.731	764.264	83.7962	1334.52	41.3055
47.0174	466.889	122.078	972.065	77.1745
449.188	573.68	123.123	628.945	43.2372
501.063	961.205	267.035	941.102	37.0653
277.222	443.135	714.913	710.737	40.2052
898.031	800.387	41.3785	884.345	43.7377
168.711	216.352	165.736	994.938	37.5269
2164.26	89.5673	46.7094	887.278	41.1617
668.279	439.331	53.0024	430.236	126.56
1259.82	952.983	109.963	833.722	55.1953
1036.31	505.692	128.934	457.759	53.1333
1247.89	960.683	99.4455	904.76	35.2346
696.071	153.667	80.7399	996.283	62.8389
168.077	224.559	328.34	945.21	102.806
1100.64	43.4368	97.2185	838.535	48.8208
1625.69	491.906	197.932	1038.16	46.0107
1360.13	135.197	86.0038	809.953	40.2344
1288.48	925.875	55.4832	1054.56	47.1581
760.972	1152.58	78.2408	241.36	75.5666
1005.77	249.882	173.59	1042.35	67.1967
975.5	638.017	174.776	1118.14	43.6142
1238.24	265.475	80.4782	712.822	62.8086
398.179	1119.07	85.2405	1256.7	43.1253
947.03	419.997	302.443	1069.07	41.2541
819.827	603.494	442.207	602.293	39.6939
1212.68	44.2686	65.2506	801.864	53.4797
58.8304	763.253	75.4849	972.106	35.2934
576.155	815.226	1258.64	1065.96	76.619
1073.61	694.492	147.738	1032.49	36.0053
640.477	497.024	1470.33	1092.34	77.911
1873.33	1181	338.536	51.4485	69.8695
833.701	308.188	62.4451	585.04	42.0992
1181.19	529.356	317.387	990.383	55.105
47.1076	1214.72	85.4693	939.007	41.486
1485.57	43.3821	291.404	1148.26	46.456
899.472	301.535	325.093	138.639	40.0732
588.423	511.96	58.9259	1240.9	49.8977
829.73	159.631	78.832	1341.17	39.7199
596.94	236.767	91.9599	1028.05	72.4635
834.947	1120.29	124.814	733.637	33.992
34.5994	477.622	321.788	1014.98	68.0957
1175.46	818.418	156.462	933.257	48.6366
221.431	713.706	99.0425	195.17	53.4437
974.819	815.731	268.256	914.623	93.6455
40.4268	676.951	49.3679	46.5596	51.9725
702.533	926.531	105.552	300.441	37.4096
223.762	681.095	286.297	577.303	46.5546
582.158	788.155	88.3275	601.346	58.2003
964.604	428.146	125.473	975.112	65.0924
472.725	385.089	243.532	740.237	45.0486
1062.76	940.102	282.751	825.199	107.421
1026.46	662.493	114.17	789.072	83.4136
539.966	771.358	112.564	934.791	42.832
70.6035	284.243	137.766	1105.45	56.3521
221.23	276.584	167.899	991.735	54.0778
1106.95	792.236	87.3605	1168.78	55.8309
559.144	717.271	90.7363	1017.96	44.863
2064.36	1380.01	84.8312	1289.28	44.8157
933.695	1413.19	206.778	304.119	80.7409
1734.66	876.258	105.532	774.362	40.9574
1709.65	846.395	86.4185	544.108	55.7901
974.064	59.5453	37.9455	989.036	50.1955
1196.93	976.825	322.168	877.83	59.0199
33.7696	818.593	139.267	1096.33	52.0247
1243.75	748.066	100.945	365.044	42.0786
709.972	671.121	441.016	401.879	37.7637
908.393	523.187	176.164	409.595	47.0714
1162.8	507.967	36.2202	908.911	46.413
1094.34	436.768	108.266	881.489	40.469
417.622	282.748	104.509	407.181	484.114
1121.57	730.925	37.2669	720.531	37.1437
1668.63	152.278	223.882	829.275	54.3503
317.51	300.582	51.0136	883.294	37.4039
1011.92	1380.91	107.721	687.772	35.864
1729.11	526.539	46.1939	325.688	46.728
574.254	276.634	69.6553	89.635	48.7799
1518.22	790.628	133.622	428.65	55.7244
934.954	399.389	93.8513	1265.69	450.112
595.919	110.721	59.4213	976.661	72.3427
964.067	754.692	70.8622	1398.01	49.9964
1095.36	170.212	296.293	1305	37.3709
80.1821	682.011	161.931	34.9377	696.82
1335.16	546.857	44.8614	833.387	39.09
266.829	611.345	43.6967	905.997	48.2075
123.549	367.873	330.532	1124.46	48.1319
357.974	380.332	79.7311	587.278	1013.18
1278.73	774.976	311.828	1115.77	65.8971
485.089	794.152	162.305	828.052	62.5596
965.035	289.017	43.6631	37.8652	83.5754
839.611	458.732	54.3905	780.399	63.5583
1473.75	702.589	972.157	910.461	92.3013
368.674	966.648	52.7657	527.719	69.3941
597.238	993.77	228.144	756.141	46.3498
299.354	132.5	75.4896	479.816	43.0479
1254.87	211.403	552.38	314.111	93.6619
803.25	506.782	191.847	465.768	54.0341
41.5313	1189.21	153.001	40.8273	41.9585
1605.3	72.7365	102.643	373.066	51.8397
350.34	824.64	127.666	856.311	45.7672
679.694	205.013	84.9031	133.819	94.2574
808.424	424.124	198.406	458.663	38.5247
1289	1029.37	93.8962	311.675	46.718
1191	1023.28	155.026	36.2589	68.0138
805.59	1022.05	198.417	113.011	77.6073
1155.85	1223.5	52.7818	566.156	36.2289
106.505	976.753	392.181	546.849	58.0567
219.177	388.264	92.7114	388.083	73.0414
318.85	305.368	91.5579	927.137	128.426
789.582	45.2235	99.3731	950.481	68.8611
1161.72	71.0802	59.8544	358.579	152.466
1021.94	1343.13	75.3424	1194.24	190.313
641.502	110.557	65.5151	894.977	41.6756
553.959	66.8256	190.763	874.291	70.8314
1430.28	685.891	69.9511	557.138	37.9481
1166.35	295.926	69.2435	856.018	95.0142
765.309	1434.62	48.7685	261.014	64.0465
1010.15	527.191	149.583	134.447	71.6881
705.507	238.378	121.493	927.24	57.0731
1310.8	236.594	117.846	1311.02	65.4649
844.634	609.76	214.875	1105.99	81.7448
1357.25	209.216	97.7748	575.654	57.9892
1286.07	1345.01	121.935	963.748	89.6913
833.809	946.165	69.9972	871.322	42.2968
1259.34	713.5	102.275	977.469	59.8489
1141.12	1060.64	163.149	1338.89	55.8466
538.905	594.978	84.4534	855.066	51.2429
1019.75	505.344	238.186	480.986	70.8884
1243.37	1120.78	150.724	1215.4	323.061
532.561	282.015	251.56	1032.53	82.1187
918.755	334.247	171.338	913.904	49.3058
1002.99	1360.53	115.172	89.0472	81.3982
429.387	774.898	147.979	324.596	77.079
1123.69	617.771	116.254	182.671	49.4143
48.7722	35.7992	74.6231	359.014	48.3363
140.363	423.018	213.029	429.655	99.4013
388.011	206.236	102.062	765.393	59.5461
1288.06	1226.96	1612.15	781.499	65.0511
343.805	236.029	275.624	871.015	194.753
432.148	106.22	200.324	1167.19	45.2598
900.215	1119.23	77.5586	136.398	44.7418
809.38	268.359	43.4559	233.666	69.2269
1441.74	931.292	290.131	546.922	49.1328
1029.31	124.743	147.806	399.945	36.8551
381.976	213.588	206.489	1101.7	74.5499
34.6433	515.248	208.462	559.637	40.0257
1272.93	1052.1	240.227	973.581	43.5629
1080.78	379.327	52.8813	325.847	39.1167
1479.01	369.402	77.0521	61.8238	44.092
1198.81	772.984	103.993	472.027	38.9115
185.625	126.346	92.7003	775.586	39.3516
1620.52	331.875	104.538	1146.9	47.9927
530.729	310.316	109.801	187.814	59.5662
1408.77	385.729	88.009	273.683	48.2202
235.566	202.043	76.0166	88.8823	42.5128
106.036	624.927	269.367	797.898	35.4186
973.578	137.988	100.762	958.183	36.2266
708.245	357.617	56.9238	375.782	61.3587
777.371	401.896	123.264	197.168	53.5073
1328.67	153.989	91.0923	662.673	43.1745
538.555	170.887	137.265	1223.19	58.8693
1619.22	576.25	76.9376	1001.61	67.5287
1171.66	310.933	145.533	1118.1	39.9639
676.571	647.549	124.935	354.899	486.465
873.155	834.205	58.4874	208.579	74.2907
36.7679	429.782	115.162	853.482	62.3513
884.754	46.5287	69.3779	873.492	80.8303
37.9094	297.477	117.39	1038.74	88.4783
1238.21	565.841	34.8232	1101.31	53.6567
908.571	1016.24	87.2931	1187.65	57.2691
1220.88	391.257	58.6031	375.03	39.9914
1133.71	401.443	77.3083	358.6	54.2367
1105.82	834.094	200.238	1192.6	86.4869
1089.08	186.169	59.6882	183.525	36.7773
1329.65	472.59	89.3521	475.159	45.3289
1002.72	294.082	1216.59	1082.84	62.3507
1133.63	176.522	42.2285	1535.56	53.1104
516.043	265.736	90.7597	849.065	53.1037
36.4159	993.405	130.532	451.806	93.9928
749.433	201.539	218.701	1319.24	57.7937
298.969	995.783	59.5781	1024.15	76.5534
777.01	827.475	46.3678	609.591	82.5432
34.4696	832.902	176.87	991.871	68.5166
331.217	170.782	188.406	1178.75	50.0604
357.564	655.412	853.338	40.8646	34.0311
146.226	1010.98	1096.12	593.909	100.93
1541.35	811.214	182.752	791.74	34.0482
961.662	1367.71	51.0341	542.007	59.9783
1660.94	1332.77	66.9644	1237.05	37.0711
1724.33	1110.96	56.6048	76.9301	58.3935
1677.85	587.312	96.1986	504.009	38.3547
419.539	1581.34	148.813	1301.64	40.028
42.7887	310.628	100.525	744.736	73.0189
1544.81	1021.32	84.1466	700.86	74.2319
401.125	1019.73	124.031	1011.96	41.5073
1095.42	796.863	88.2347	250.665	58.5727
568.662	826.823	140.004	1239.97	90.1226
1340.4	519.778	276.609	58.2952	80.6848
594.577	716.291	225.18	680.072	37.834
569.254	982.044	328.242	822.54	51.2048
271.814	763.095	205.792	671.367	42.9537
87.1949	862.039	1430.07	1277.31	52.8258
2299.93	139.157	158.108	447.575	68.4066
1286.26	442.1	1453.47	841.656	71.4477
1070.4	753.255	73.4709	482.077	70.7847
581.943	147.042	278.518	40.8358	45.9508
1147.96	47.3373	202.68	2137.21	62.3647
1134.03	573.9	34.1431	741.079	80.5288
950.372	1109.07	41.4784	832.197	56.4772
459.785	689.552	199.119	1011.16	68.9295
914.421	141.829	55.9595	112.582	41.958
385.69	57.0777	152.569	696.124	63.2141
1504.91	229.994	39.2413	563.385	63.7766
338.122	150.806	60.315	42.3104	57.0834
262.551	232.376	110.913	798.82	63.5355
769.659	670.593	200.011	993.975	49.7656
1200.95	264.994	130.145	291.073	50.6662
1333.46	282.278	82.0112	855.469	45.0514
1122.54	770.051	238.907	1060.52	80.9688
1321.66	443.905	92.8178	936.087	51.3504
102.991	631.045	372.254	575.444	55.7883
330.286	512.904	110.172	444.316	55.9935
1080.75	184.779	38.414	1137.55	105.665
195.097	320.103	94.2939	1011.96	57.93
961.069	1112.46	546.026	1793.15	55.6656
725.999	601.821	632.838	1320.59	97.3259
928.465	38.0361	137.575	748.282	61.1062
98.6805	450.379	165.261	311.585	39.7505
576.045	146.984	179.309	313.969	41.1899
585.859	342.01	112.504	498.723	50.7367
478.314	417.311	77.1507	281.146	109.917
638.226	884.286	70.7845	548.614	58.971
1796.57	62.9189	154.996	778.587	50.4933
606.15	546.356	411.538	596.879	47.591
559.832	574.8	62.6128	501.973	50.3864
844.496	94.0264	68.2183	59.7836	56.146
1590.32	663.075	160.787	710.735	56.7893
1197.55	397.224	269.075	798.708	77.8693
571.501	308.293	56.1134	358.615	39.3816
1750.93	111.921	54.0948	285.272	80.0928
1610.78	473.23	75.6554	773.253	41.3304
1378.6	340.158	93.4078	472.192	34.2162
79.2769	1080.89	155.272	669.674	60.1139
717.791	1048.99	35.8698	41.2808	62.4327
1415.34	1190.35	74.9526	955.001	59.142
1172.07	262.782	104.321	1039.25	70.1663
1173.65	865.901	97.4306	751.035	80.9594
1719.99	1271.65	47.8217	597.605	74.5259
479.8	902.506	89.3798	566.163	40.7282
1406.14	419.174	242.785	1152.07	49.3088
1357.58	47.7329	108.774	439.608	57.4676
2178.41	280.205	60.6185	771.812	50.5229
1413.32	486.623	118.329	924.301	67.7714
781.423	850.36	132.533	296.081	52.7264
1208.82	846.766	307.956	951.786	36.8676
157.193	514.46	75.4256	530.753	65.3479
685.727	265.479	325.403	394.084	210.606
1363.4	455.304	109.421	1049.03	55.5264
1323.55	536.632	114.953	608.136	51.9034
1721.4	1140.68	63.3579	1006.11	51.0453
1278.64	1136.72	99.598	847.092	71.3254
601.717	60.7641	94.9556	1064.93	43.1278
45.5938	1008.62	103.616	657.208	39.7822
894.256	329.192	127.751	634.817	64.5052
1894.53	139.754	235.624	879.473	79.2208
390.683	1077.72	111.238	77.9009	51.9836
1799.53	1298.57	131.368	701.023	35.4141
815.557	1497.9	124.966	990.982	46.7993
1931.31	413.623	143.936	891.577	65.8272
726.972	1070.38	132.09	857.509	53.7114
973.847	56.2884	81.4277	1184.57	47.4872
1272.97	1015.98	190.725	500.652	118.296
1041.28	1267.64	55.7111	262.42	47.2379
499.402	654.432	108.987	1067.75	76.1869
801.896	42.1787	228.58	47.0258	66.2309
347.286	37.708	112.442	469.101	35.3294
1346.23	730.448	388.462	595.262	45.201
1242.45	158.156	154.246	313.39	58.8504
1470.61	377.803	78.1051	563.573	73.6213
93.1768	1193.96	182.899	93.8403	45.437
769.856	331.737	61.0422	1237.9	78.8464
1373.62	309.553	195.028	36.1738	59.6723
1661.04	842.261	191.556	770.463	79.2612
787.873	37.2769	286.15	1067.68	80.5403
318.681	89.2214	62.221	112.23	79.0023
1413.66	320.577	38.7246	1022.49	164.637
1100.35	238.082	85.507	1275.03	67.5925
166.063	1147.9	178.352	1144.63	139.304
859.178	1042.39	132.746	1220.21	80.505
343.366	889.122	862.215	1501.4	51.1108
832.76	1100.07	144.594	1007.72	44.853
1524.31	735.313	56.5563	632.558	45.2859
1274.77	307.813	180.981	1133.94	42.2382
715.152	647.572	62.0447	1130.12	101.084
893.589	34.2448	34.2598	610.224	61.2422
1149.5	938.018	81.9063	1101.32	54.6818
1650.43	621.718	72.6597	489.741	82.7464
768.525	902.688	128.262	1067.14	64.8131
1586.51	875.856	156.759	838.24	66.9256
644.632	58.7486	94.3151	1072.16	46.1261
1352.51	207.464	188.025	1328	68.046
1255.86	122.287	113.539	1405.04	146.226
1090.36	1222.76	44.916	215.618	67.182
1461.08	75.0462	96.6686	935.986	168.584
1673.34	802.943	364.085	538.182	51.8043
68.8031	1180.38	350.922	687.356	112.105
1259.58	829.37	242.291	880.749	37.8391
1043.73	903.689	155.956	1295.14	40.9084
1809.16	472.537	183.661	909.963	86.3243
805.443	1512.33	419.083	1347.87	42.3308
257.154	1006.34	133.953	238.141	62.8259
1100.72	718.159	79.3787	1053.92	54.4893
964.032	379.897	41.2662	621.099	82.9929
753.618	872.518	108.564	1081.18	44.4159
44.7478	33.952	35.7074	212.356	53.4245
983.289	55.8303	364.22	915.935	63.9459
1182.89	1454.92	103.264	229.679	39.4437
1355.82	598.945	126.559	753.628	45.3163
1466.53	1238.9	401.437	808.643	37.6492
1234.48	883.509	38.2307	921.005	37.277
1146.08	1267.97	267.747	936.484	37.0768
799.959	275.67	80.0278	1153.77	42.7621
1084.24	1035.04	142.643	319.011	50.1773
1311.5	200.025	1216.77	1187.4	44.2194
1361.89	661.659	222.797	673.33	100.972
383.698	1024.5	779.977	158.195	49.5301
918.074	853.302	898.633	150.455	57.9036
678.985	38.7036	1388.38	1106.38	61.9093
962.649	1566.13	41.6151	951.045	39.6059
704.227	752.914	181.401	193.632	52.4098
45.3993	575.909	1196.71	207.062	64.9945
1813.72	618.317	1602.18	798.606	47.4141
1538.95	1216.52	165.774	733.029	48.8374
659.414	696.575	184.319	1285.81	42.7427
1316.94	602.337	560.71	923.433	71.2216
1485.77	501.601	375.309	1070.48	62.9349
1255.84	1113.5	107.782	463.533	48.4262
304.893	383.261	125.104	912.002	36.0788
59.0003	406	492.151	804.563	43.1891
42.2251	828.39	152.956	247.324	39.4231
1353.51	570.055	156.462	1089.75	48.0674
759.103	574.885	100.329	773.192	65.143
465.485	101.78	75.7203	1038.68	50.6983
1399.89	40.5062	218.083	675.888	97.8977
790.629	252.836	113.626	1338.15	45.2873
1157.64	842.23	1487.66	325.572	69.6149
780.829	169.996	299.723	1112.51	96.4358
494.202	664.37	35.5873	63.8553	92.136
1756.44	694.748	193.06	131.932	81.3302
1365.83	705.369	102.687	432.835	85.1603
1326.11	925.204	141.492	596.868	57.2976
1099.8	979.727	131.697	1657.34	71.1769
1351.33	1071.95	146.405	1251.25	55.8754
943.822	997.289	108.085	742.689	46.4136
693.022	1092.77	72.6713	341.235	34.5632
297.608	1042.75	269.289	1014.88	43.7593
1013.27	472.583	94.6173	435.937	52.6769
1404.23	490.566	106.681	475.485	60.2654
966.372	1033.32	456.454	1291.71	105.188
382.544	567.574	251.187	1173.21	81.0979
1070.34	705.423	49.6734	356.833	61.7205
308.947	258.491	51.461	497.667	62.4698
1097.61	427.824	113.968	1034.6	40.7764
1367.31	166.527	525.283	1166.76	51.0269
1087.62	522.349	197.718	791.675	45.5411
626.851	1227.74	109.851	97.8461	61.1165
1138.76	1947.72	77.4532	1118.7	103.66
326.607	1037.02	291.765	574.295	40.4151
1832.21	888.789	86.8493	1492.41	44.999
1196.78	814.976	117.42	1162.87	52.9396
1618.45	722.579	199.428	989.083	38.9114
34.6462	999.789	150.296	1208.99	44.4441
730.737	1007.85	119.358	1020.31	73.9079
45.7551	852.197	398.427	568.86	35.0257
1412.99	1232.61	92.5382	691.522	48.0616
1341.25	1161.37	140.043	1150.14	99.6294
691.625	1099.47	117.504	200.888	61.3199
50.9996	1073.74	68.0043	917.205	67.5114
60.0906	1083.61	118.531	913.81	59.577
1119.6	131.186	266.793	949.583	38.6161
608.296	794.546	82.1156	96.065	59.6403
613.188	914.687	149.036	636.92	51.7101
1163.08	1222.48	153.282	45.3653	63.7405
536.662	1094.23	112.575	1751.17	63.3615
656.565	1428.64	897.15	469.361	60.0833
671.702	292.295	168.781	809.542	91.8307
632.978	822.811	174.319	195.582	62.9654
793.252	56.427	162.906	1112.04	110.21
712.768	881.559	67.8182	783.455	60.9796
895.51	1048.42	40.6106	734.861	44.7646
1369.69	466.516	150.07	738.859	87.4532
1295.82	420.199	95.0968	492.831	63.3107
518.938	1152.7	98.7257	682.696	82.6886
1876.68	1043.61	153.484	786.414	55.9901
1042.71	1012.6	175.478	718.131	47.0903
273.387	49.5275	178.123	587.79	73.351
1402.88	1489.73	108.52	1035.06	62.56
1091.78	510.863	40.9554	709.608	45.5281
119.638	1200.24	243.01	595.508	38.3688
403.377	618.37	104.089	1636.57	55.6125
1283.98	1030.58	1021.86	99.1947	53.5205
479.202	794.308	83.1963	1010.42	58.9069
835.908	1075.19	139.944	502.15	75.1931
1334.69	465.983	138.034	868.163	68.7035
384.305	835.995	62.9296	1118.31	38.423
1086.85	58.8614	88.5397	1065.15	50.4029
1684.42	194.395	150.793	1483.72	88.6057
1184.79	109.256	176.911	285.322	100.806
451.621	350.22	212.545	839.65	82.6379
765.603	365.967	167.302	1258.55	87.9578
413.268	1027.03	231.492	732.63	52.052
2254.05	765.349	107.583	1303.49	47.1601
1388.47	48.0976	250.821	582.322	95.1972
1464.65	527.297	207.341	653.414	81.564
1493.57	962.921	186.764	770.425	118.525
768.284	157.384	46.8768	747.271	146.173
487.348	1226.87	172.64	616.028	70.7847
47.2599	283.97	101.329	656.458	64.8492
1480.77	330.231	37.0498	859.116	89.5933
730.916	236.446	109.267	197.943	49.8156
1147.01	1189.91	53.9815	456.064	179.131
684.379	623.594	218.138	268.749	78.3083
1934.73	1107.1	110.556	608.306	92.9802
1186.72	729.581	138.477	466.833	48.3215
1529.23	951.568	59.9299	500.738	68.4278
1303.95	286.078	160.387	860.792	109.326
1327.72	444.643	74.0024	134.43	54.333
302.275	962.521	282.406	831.054	34.373
1362.92	78.0126	43.7141	221.121	56.5057
692.965	1853.21	149.951	746.671	81.0049
1468.13	369.618	63.4901	1244.58	42.0147
684.71	812.145	120.551	169.852	38.1691
1481.23	387.911	69.6967	1134.38	41.156
271.138	127.619	189.091	714.371	36.4677
404.566	226.071	110.847	558.787	78.4733
912.283	1567.98	1218.83	371.652	53.1747
472.44	1252.62	119.713	769.581	46.1551
528.744	462.862	339.214	351.724	111.836
281.712	1096.57	49.338	827.134	42.0318
545.785	1186.32	105.688	716.074	41.9175
1464.77	474.013	109.628	192.181	50.8799
531.859	188.917	56.3611	1091.03	79.3763
129.026	40.2339	313.478	755.11	74.5062
919.897	938.872	97.1394	402.168	612.139
863.16	546.615	341.856	209.249	64.8729
927.335	1148.95	128.968	158.572	50.6916
872.734	82.7117	506.098	1006.6	52.855
300.409	1217.57	72.3852	1401.55	492.82
763.504	633.645	306.581	1128.02	386.578
1041.23	1230.63	178.867	1082.63	62.722
537.125	376.92	130.039	233.725	47.9412
629.959	1101.29	129.301	1111.62	55.5984
249.755	425.426	125.554	92.0387	43.8699
132.893	373.03	174.418	38.5322	55.4229
1021.13	604.181	158.368	1090.05	47.271
165.935	1065.21	174.504	720.936	114.96
1005.99	893.957	88.4931	656.023	99.6641
782.355	1027.38	1563.44	1041.53	137.449
1723.12	868.492	481.545	883.802	119.259
1307.92	654.469	74.5246	733.818	77.0381
408.577	1177.07	362.369	1065.89	63.2476
2068.7	582.717	86.442	695.201	55.4635
1185.28	864.725	109.27	710.809	103.06
706.382	722.462	142.993	667.096	78.8622
1268.48	1205.91	128.934	729.283	60.2773
972.042	851.564	45.7399	474.414	65.0886
616.049	38.1063	514.233	428.888	71.1296
964.63	754.296	59.387	1294.46	51.4092
1110.77	1065.57	230.166	474.852	99.6223
843.771	829.793	327.566	490.523	51.5967
1506.2	137.581	154.428	940.654	44.5118
778.166	1543.99	70.1047	564.442	38.7375
1268.87	322.995	70.5305	436.952	57.2333
1392.33	361.407	186.556	522.313	74.1324
185.286	972.605	36.4813	264.746	92.7029
429.894	784.004	289.621	290.962	98.5748
1133.74	39.5214	83.4442	507.418	60.9871
1228.77	112.062	247.112	84.883	54.0276
1612.24	593.105	148.108	421.21	54.374
1134.86	1172.03	114.392	202.817	56.362
1109.44	933.611	39.166	240.049	40.0051
944.603	517.16	218.792	1109.2	39.8817
470.055	555.08	230.504	811.719	76.7466
247.659	1032.62	194.835	704.253	47.3005
494.731	991.443	147.026	706.713	75.2957
271.591	136.118	37.046	312.501	46.8064
828.004	708.119	41.5464	706.207	43.176
377.983	1005.71	50.3669	727.324	45.2059
988.198	1218.92	65.5793	600.568	53.701
1061.57	1064.92	163.139	1241.13	73.4815
1267.78	162.435	60.659	1334.73	75.1127
778.569	1177.85	191.975	659.89	63.7613
423.401	1074.72	34.1034	840.122	40.178
852.333	1931.28	131.122	1498.61	74.5594
1184.57	1371.66	85.1014	446.971	40.3719
598.517	1076.48	46.507	1084.32	55.2517
107.946	1393.06	240.076	516.155	45.053
1220.45	1744.88	457.738	323.413	60.7843
814.778	703.969	145.718	683.652	36.2276
1230.77	1045.7	125.788	446.853	65.7829
890.995	505.204	160.158	685.045	60.4886
347.707	466.443	94.3852	905.076	123.656
332.575	454.93	146.075	689.918	75.4398
1456.2	658.915	50.7211	640.462	73.8425
850.739	86.2118	43.9101	882.251	51.6737
823.778	999.579	155.543	325.222	67.3077
610.335	700.159	38.8855	1363.4	47.7209
549.184	74.7799	233.182	1047.93	42.8702
603.663	198.559	276.373	409.948	43.4229
1123	376.503	230.526	860.072	71.9814
483.993	662.786	37.2086	454.135	64.0707
1801.12	1385.91	135.839	772.983	64.691
2150.13	768.996	70.3415	848.888	38.0764
1516.31	706.657	41.697	849.562	55.2035
774.995	969.775	71.8286	103.496	37.6164
576.645	401.674	66.7704	1028.57	42.6475
846.164	290.981	153.429	1113.15	39.5085
890.121	827.444	293.827	764.704	71.6576
767.77	599.219	135.74	511.958	59.6181
1462.45	153.665	253.704	410.202	85.5582
75.666	611.549	180.192	788.214	66.0446
34.379	329.081	217.347	82.9474	69.3563
240.698	706.51	232.629	866.94	47.0915
2169.21	1313.03	92.6572	712.284	40.8229
146.033	37.5982	68.1906	991.214	48.0232
743.62	749.717	171.148	704.154	41.4301
1248.42	1034.57	187.902	1198.27	48.5312
444.914	1097.68	96.306	1520.28	48.2685
815.767	461.679	176.363	479.109	69.3127
1006.69	255.447	99.1688	364.063	45.239
78.4755	1232.11	168.353	987.913	63.3418
1084.59	886.869	597.215	80.3643	37.9974
149.485	1121.02	157.915	715.56	49.6784
498.52	1455.48	86.804	1462.66	45.5015
872.975	1141.56	46.459	907.648	65.2722
628.445	301.62	77.2242	1453.12	60.6819
602.789	459.147	150.55	1031.73	57.1474
323.896	1139.17	64.3102	1388.7	67.6441
167.233	894.937	68.8877	1152.29	98.2899
1189.31	786.902	95.7658	1024.86	38.5885
771.846	1177.2	194.454	1768.94	54.1315
224.287	1095.51	51.411	1225.56	63.3431
818.665	564.338	60.7804	1629.38	41.4012
633.984	59.933	325.841	1065.25	40.6541
70.6488	628.074	42.0481	1519.06	53.1014
110.378	188.595	162.18	1463.41	47.3983
1314.82	1361	48.3538	452.216	75.59
302.106	726.291	145.803	1494.24	179.028
477.602	1311.08	78.3164	296.215	46.9472
37.2119	112.73	45.0174	638.775	37.474
1355.15	1144.35	37.8523	168.406	39.1605
971.268	1803.3	49.5919	198.529	44.3835
1760.86	457.875	141.532	1081.68	49.6426
855.011	1455.66	141.245	1643.93	56.7199
1471.84	464.986	62.4631	1356.7	84.32
203.968	1052.76	219.118	185.716	76.5241
1103	538.054	100.496	488.014	62.2512
1071.11	185.923	76.588	1143.85	45.9243
135.364	604.103	103.567	819.89	46.365
69.3571	637.252	95.1519	985.129	71.6689
1070.96	1288.32	144.747	1577.95	37.4105
44.3845	541.098	124.554	647.311	67.6378
1322.08	897.355	160.697	359.92	43.4279
1433.56	1331.61	53.3269	994.325	62.4468
497.329	559.761	85.5361	704.888	40.8979
689.785	638.459	173.179	907.049	60.985
1115.74	326.389	76.4171	589.357	48.1087
267.211	877.322	185.289	420.823	47.1201
923.321	1105.84	164.407	1194.68	69.1913
52.5324	1120.27	69.658	1007.96	37.3256
39.8025	696.433	123.882	799.945	51.8019
316.269	214.032	163.145	615.241	38.7281
467.515	1544.29	123.524	1040.17	62.9304
1112.36	751.502	146.518	496.772	46.3683
1592.34	1051.31	114.083	763.831	52.4729
1227.3	974.549	159.9	563.116	82.191
531.89	556.151	157.033	476.047	58.4942
1300.79	727.731	54.6941	931.232	56.6394
643.387	198.909	161.574	1505.55	62.6138
1541.48	93.1449	77.8236	873.809	39.4863
1123.7	630.342	135.411	707.816	87.9717
69.1834	1150.14	99.8642	1301.34	45.7618
1306.04	663.48	145.665	1018.83	52.5606
1053.7	130.345	173.408	499.129	53.9365
39.9003	1489.09	135.572	427.248	37.9928
51.8631	1069.59	78.0912	1646.12	45.8459
869.611	365.411	142.586	355.492	62.6601
978.989	610.744	185.492	393.268	75.9089
1496.06	934.181	875.726	1130.59	35.8897
1064.47	389.179	60.0305	526.475	43.2048
557.759	444.974	418.936	1158.34	40.1307
141.043	396.162	311.955	619.97	36.3059
1198.57	340.22	504.403	398.086	52.2634
379.412	494.999	175.105	1165.96	70.404
1271.5	1163.36	68.4609	889.733	73.8994
419.7	292.053	47.5763	687.985	50.7494
340.412	902.681	132.14	78.3999	61.0396
276.187	419.761	1207.26	725.45	76.3686
155.966	427.184	127.882	721.926	40.0424
1128.84	735.083	67.3286	316.696	34.5742
410.566	673.297	677.293	1042.81	36.1526
1305.48	1540.47	260.361	789.913	44.6041
720.382	1864.92	95.3058	730.712	95.6315
890.309	1004.25	77.2519	1302.21	43.0282
183.696	317.567	120.426	1212.17	55.7563
1361.94	1640.7	1439.05	255.891	62.2474
970.028	463.125	122.731	754.63	43.0017
153.055	1185.01	129.944	699.422	40.4879
1134.17	1360.69	44.3581	934.372	52.4058
34.3595	172.951	168.885	1090.9	73.3985
1459.59	917.773	254.577	1519.37	47.0515
1302.81	820.838	65.2265	903.67	48.0221
1994.74	1157.01	1049.68	326.617	45.5379
1394.19	744.478	360.603	373.929	41.0374
524.644	1438.67	66.8922	597.099	54.5075
427.162	205.173	104.905	739.358	43.9916
802.896	211.016	230.255	1280.89	50.6595
136.914	969.534	63.3037	815.629	40.6437
1540.74	1467.37	133.916	787.196	42.4683
557.414	948.18	79.3486	1226.71	55.8838
765.492	760.873	55.0588	660.023	33.9232
830.992	474.445	304.556	645.047	45.8642
1315.61	174.882	170.715	1284.79	86.7896
1055.76	540.975	166.645	449.542	58.1671
1558.04	1413.67	124.932	36.5401	40.6133
1294.17	141.568	86.5142	1127.43	52.3351
244.981	1271.42	147.331	742.855	64.0405
43.9749	1009.83	132.232	935.423	47.1597
1028.28	73.3069	156.118	1412.8	56.1412
1008.03	1138.47	268.634	414.895	46.9675
1287.55	1064.77	83.7462	1021.79	58.2477
37.2964	34.8553	117.324	853.952	35.6416
874.706	914.826	127.542	1134.04	38.4472
944.82	834.188	56.7605	1368.09	70.402
562.83	144.076	285.882	777.901	54.1447
1639.9	577.514	67.7132	806.549	44.351
94.3008	316.675	144.792	729.498	88.7015
1046.68	941.612	84.0454	431.569	62.562
1462.29	758.16	70.4699	1191.58	42.7784
1126.96	239.204	179.389	519	54.0165
1254.2	411.844	56.5329	725.457	44.6587
1160.34	184.538	116.652	250.906	55.6032
1027.33	1227.99	111.618	49.7117	43.3774
1098.73	1022.65	95.228	430.154	43.1646
585.794	527.88	90.7234	504.45	36.9165
666.118	37.9863	176.436	839.701	74.813
237.32	1034.72	105.9	1479.98	34.4949
203.181	402.114	326.928	325.338	112.766
776.084	1243.86	197.578	1325.76	39.4953
711.125	191.138	388.047	1614.83	81.9339
1049.17	712.388	100.344	851.019	45.7716
1097.24	912.78	86.047	678.863	79.2643
75.7917	621.872	148.823	316.772	57.6065
920.993	1481.65	141.154	87.0847	70.2049
856.134	1349.18	77.3801	1143.85	50.1309
1314.02	678.129	85.6973	1277.9	1056.94
1208.16	862.181	619.621	914.096	72.4125
533.628	636.101	96.9572	383.196	58.5874
928.131	237.027	1429.44	65.2526	94.1255
1488.85	1346.52	90.9671	1363.23	44.4993
612.852	1025.43	126.399	1164.04	87.1895
54.6968	303.531	82.2203	998.571	55.1603
928.259	756.358	169.545	1235.28	45.5448
1148.18	838.287	127.341	1261.15	48.8865
888.316	1066.04	92.4622	819.037	34.4131
49.8638	1253.24	65.7105	1050.42	86.6242
409.562	123.372	100.12	934.474	46.2443
775.144	1343.2	142.019	1160.26	45.8034
1220.48	86.267	93.6648	1540.37	37.978
1730.75	588.968	144.395	592.154	83.7552
1688.34	1080.66	137.644	945.573	60.2108
448.413	516.695	126.583	701.224	43.3748
270.415	147.527	125.67	262.399	81.8468
839.389	259.648	102.027	650.673	40.4184
1382.08	747.211	114.994	43.6508	76.327
978.903	201.779	120.477	417.202	67.995
1190.02	1044.61	68.1342	751.727	72.5767
913.376	1305.78	227.414	649.868	54.9979
1336.51	1050.6	50.4619	917.425	54.0064
870.011	893.629	106.304	363.28	39.7728
1253.42	380.385	54.87	976.544	76.2359
1367.16	739.851	34.4738	573.264	90.4094
1112.04	595.559	70.3111	350.34	86.8293
1609.07	41.3706	209.733	138.073	627.752
1429.55	238.409	41.0423	191.472	85.844
1042.16	1189.7	96.7884	574.163	37.3278
1004.16	467.865	39.6337	449.324	57.203
36.9587	441.721	107.724	53.3374	46.9269
487.129	1041.05	1031.96	1300.64	76.9775
571.04	711.474	155.92	71.0074	51.2682
485.573	693.577	171.366	1011.29	36.5245
1492.71	1284.66	259.583	1051.7	34.3936
1624.16	383.539	144.898	420.028	49.1449
611.713	688.254	99.6807	524.028	39.6457
1231.42	721.081	126.279	921.926	47.7785
1506.45	158.254	283.279	866.924	82.9502
436.123	434.947	327.618	1650.95	40.7238
467.361	457.788	131.09	764.331	34.3968
500.069	985.887	164.238	910.623	51.1969
1149.54	734.091	97.0342	973.099	63.1507
699.656	1150.4	137.279	272.482	66.9741
1140.28	990.097	39.8281	787.17	48.8803
823.012	1747.8	136.674	1145.38	87.2401
976.101	262.797	63.4776	39.3439	81.1013
1472.34	1743.92	307.01	675.028	40.8226
1123.53	1107.88	225.686	1082.84	56.1373
815.492	46.1118	94.8792	1009.33	45.787
1164.99	81.2752	521.443	998.723	58.2853
868.613	766.822	204.857	557.037	56.718
1596.92	1041.61	199.554	420.928	132.264
1127.6	794.686	138.839	624.612	41.3001
106.066	34.8135	92.8099	723.117	77.59
147.852	1457.59	172.367	1104.26	59.4645
668.731	829.818	38.8768	937.947	37.2905
814.463	1153.88	152.619	1172.72	69.1233
1090.41	956.023	1032.09	557.766	70.4626
409.269	1296.83	138.503	680.994	46.7406
1440.37	58.9188	114.553	473.191	52.3548
1411.78	890.838	291.241	166.437	54.3732
455.675	351.924	215.375	960.671	52.7488
1209.27	873.725	105.574	780.774	72.3475
741.325	795.374	52.6067	443.225	56.7574
844.411	982.285	182.969	84.3397	43.4879
964.973	1209.23	137.205	378.924	74.7988
220.871	875.899	125.464	793.943	67.3164
38.7287	847.197	537.735	1282.43	58.3224
276.923	1103.24	629.654	1069.19	39.7201
1457.64	416.245	131.111	1289.79	35.2041
658.784	203.24	124.642	799.812	64.641
1189.39	290.027	190.041	866.303	54.9863
1073.13	1251.71	69.0124	41.9002	48.7206
202.961	892.95	154.886	1202.57	35.5975
538.646	34.1528	86.449	832.859	46.0851
1070.1	156.94	54.2292	879.373	69.3796
772.866	833.069	96.0355	996.546	50.661
606.488	1317.15	159.735	1654.42	56.9936
1417.12	371.623	113.347	652.841	772.701
528.111	641.116	167.877	901.137	34.2051
244.855	746.957	194.91	317.414	43.8529
1055.31	607.638	113.846	45.9995	61.1936
848.265	1098.02	128.89	488.633	36.9199
454.556	570.671	142.728	1274.27	48.5757
110.233	386.683	142.786	1001.71	79.0466
814.105	650.88	155.79	756.873	56.531
1457.4	1236.53	154.531	997.919	73.0194
1220.25	49.8152	61.8422	1527.92	56.43
1017.65	1118.37	145.528	497.271	50.0082
1982.76	752.323	120.512	986.247	77.2308
1050.58	783.498	163.742	1182.54	96.0511
569.282	1085.55	120.854	983.04	75.5199
1486.52	798.848	62.3644	641.011	44.3358
1615.53	854.315	107.05	989.248	85.6341
789.443	553.05	169.586	1267.2	95.9447
1485.77	188.976	931.532	269.941	39.6593
1352.56	1191.04	213.752	53.9623	110.982
1154.28	833.835	124.757	325.117	36.291
1579.16	894.69	83.5968	772.147	37.2052
744.994	1401.75	72.3021	961.038	95.5067
1481.16	1084.82	185.852	951.315	79.4769
830.129	350.108	225.135	458.979	56.7603
68.8508	470.628	148.686	1269.15	51.283
327.253	846.318	329.859	1362.73	36.9921
1152.64	267.801	56.5472	1172.66	94.4439
109.508	503.041	188.748	1605.22	60.4907
36.3219	363.163	123.959	355.259	49.5915
1570.87	170.622	60.7676	934.612	47.2815
1537.42	1042.22	83.4298	41.7378	49.4579
1809.74	734.242	145.597	227.899	109.457
1089.06	899.561	249.847	1222.98	36.4329
1585.22	884.242	330.506	859.008	60.429
1813.6	328.348	168.123	328.745	91.4212
2312.97	829.339	67.3534	91.2195	40.5912
197.899	957.695	166.458	357.385	36.1114
933.079	1519.27	49.5914	71.3429	82.1982
1609.78	799.574	278.351	399.055	66.6683
1781.54	1263.24	59.4304	254.799	38.6363
430.7	1506.06	108.333	1081.34	92.2275
44.1398	258.812	188.252	338.236	68.136
72.7781	436.228	76.5587	1186.1	34.5652
659.183	226.357	403.934	1097.69	90.9484
1770.25	913.515	114.034	484.289	41.3494
40.6543	583.038	138.774	1003.69	54.9817
1828.93	477.61	238.434	882.138	34.6483
1320.54	1003.9	508.823	965.544	57.0506
1898.78	625.632	136.49	1064.68	35.8623
796.464	239.671	92.263	94.9745	52.3827
1211.34	1721.19	80.3928	588.879	44.0251
1530.51	494.257	204.148	629.876	45.2576
977.011	34.736	165.726	754.934	42.5039
1025.59	1274.09	238.668	1167.97	49.962
1265.21	1148.86	604.52	890.025	48.9718
734.705	390.901	170.136	439.325	49.2695
1904.77	108.835	343.956	1291.81	42.6999
1795.69	815.03	85.906	316.539	67.9054
1210.56	373.905	134.751	796.727	77.5017
1083.37	974.566	173.576	433.849	53.4094
1410.07	536.448	41.7624	589.405	45.3209
886.905	211.217	198.515	855.783	48.2497
1323.31	1078.2	160.508	469.561	56.4942
1131.52	1217.5	274.856	979.322	56.2565
51.2279	1012.85	120.775	340.889	711.546
333.04	76.9377	120.276	1411.92	42.7839
1552.84	1038.33	179.035	711.384	40.1337
980.938	1545.96	87.348	1407.43	51.3212
1337.17	1396.08	86.5726	856.918	57.7991
732.916	321.741	375.246	1130.87	47.0365
37.2065	703.032	633.524	1102.05	35.025
124.07	709.625	106.645	1031.86	47.8577
780.232	442.232	134.988	1821.81	60.965
68.8729	337.815	451.572	711.279	56.3099
475.705	528.501	156.818	1113.36	73.765
69.0774	536.779	89.4418	704.941	90.0745
869.545	818.943	223.171	659.515	37.7756
768.079	968.238	76.7251	459.416	39.0231
1322.03	105.265	679.329	662.966	68.0392
1705.62	897.214	82.5989	1681.91	86.1859
985.198	369.096	160.987	1086.52	62.0574
1295.45	1145.98	138.088	1144.36	62.0311
1307.64	1101.75	599.75	711.719	34.4715
1445.2	554.6	768.848	1230.63	200.762
608.977	990.471	160.3	41.7719	57.7148
623.642	806.838	96.1642	669.678	59.4954
1000.76	1179.13	229.363	60.6839	39.4927
34.0651	441.033	184.536	302.707	50.0957
722.959	563.319	69.1099	1544.63	67.4102
1159.01	512.084	74.5009	1410.31	48.3518
1078.68	1233.15	163.011	840.564	60.7319
1115.28	920.983	112.634	720.598	188.823
754.9	426.61	495.154	286.35	68.0122
454.212	974.173	105.448	1052.78	74.0391
1752.37	55.1018	37.5932	854.267	38.3703
1028.8	545.233	281.749	467.148	52.2785
1453.7	929.582	133.252	269.375	74.074
945.571	203.495	240.914	1344.47	59.4555
1340.34	941.113	161.471	1023.68	78.3543
949.098	658.863	122.497	808.355	34.3281
1125.34	520.178	104.032	391.818	63.9279
1343.95	449.683	299.959	910.923	36.7878
392.352	443.942	84.033	1288.06	81.317
663.613	34.0051	63.8359	900.052	37.9333
405.604	1004.5	100.395	43.9863	125.75
1163.29	83.1045	272.655	1120.17	68.5435
737.766	647.466	223.302	1087.89	127.062
318.674	302.647	45.7818	764.837	36.8882
845.329	268.822	129.563	952.386	40.271
1276.94	1035.75	166.571	620.97	67.072
822.705	688.928	695.843	320.867	73.6676
220.308	474.371	246.552	1273.35	73.083
937.129	44.1674	69.5315	289.153	65.8042
557.125	64.4789	229.942	253.285	101.308
888.933	1315.98	304.808	1113.93	83.1729
416.845	497.749	107.078	610.542	66.9306
192.675	230.477	225.569	611.314	70.4925
402.295	849.988	92.3722	1147.77	44.5315
687.73	33.9251	162.578	792.632	58.9373
423.535	170.992	40.6829	542.368	34.7699
37.0815	119.151	61.9256	795.876	68.4721
1012.96	575.817	51.2299	965.021	61.517
660.91	177.666	94.0423	97.1706	53.9413
1215.86	289.761	816.117	950.898	52.1004
937.371	240.726	274.93	371.71	56.9659
1244.58	577.169	115.976	706.664	57.0496
37.5918	482.999	58.1139	794.045	42.2261
858.549	128.057	79.5862	1204.94	81.0136
640.99	570.849	34.5523	1107.61	53.2737
847.903	323.159	154.033	929.173	35.3153
647.559	413.282	61.3151	352.025	80.0673
261.68	843.041	122.638	1415.72	53.8619
544.221	861.86	128.047	1103.87	57.071
261.24	408.973	206.816	1312.92	111.872
215.739	115.598	101.149	283.684	50.1819
1526.22	377.379	82.3072	1257.34	34.6568
679.609	38.3729	133.538	1403.36	81.5362
1233.59	36.967	152.432	783.848	44.9111
1621.98	608.528	83.045	1349.71	56.9726
2008.37	993.865	154.972	1045	72.4001
1252.92	185.446	199.002	1155.74	44.0382
1578.44	250.869	74.2363	1168.53	37.7458
220.414	1271.65	195.715	1479.84	73.1476
1136.92	439.013	378.28	1326.83	72.6244
947.849	981.879	188.814	1114.64	35.9449
738.38	399.089	149.499	186.93	71.0549
1359.92	901.122	131.641	958.613	38.1125
1032.57	456.618	92.5193	1470.96	59.0045
362.35	641.188	45.1039	962.073	35.2458
1893.03	922.812	152.56	992.654	66.6905
1504.3	390.199	119.699	51.0883	58.5789
686.434	634.314	353.902	792.883	87.3075
129.977	640.092	452.129	173.983	50.8673
1828.79	324.1	157.113	762.112	38.5235
536.006	382.127	116.32	169.521	44.2264
743.714	542.815	88.4909	1096.93	86.998
1501.16	181.27	296.448	1088.01	40.2036
1741.88	598.274	104.041	999.045	61.5642
2042.5	679.347	55.0295	920.846	62.1521
131.011	1011.69	180.569	56.7072	55.9585
777.678	842.245	246.442	828.196	59.5972
384.244	730.859	433.979	919.824	60.6762
1722.28	34.3815	229.811	610.411	84.1477
1462.31	766.124	43.6029	1179.96	57.6672
465.909	1195.31	185.755	802.435	52.0851
36.4942	880.804	112.334	759.658	67.7613
1614.35	771.365	108.347	40.7362	100.603
530.171	79.3858	161.138	980.883	90.6866
100.882	246.401	180.255	716.173	85.3051
1683.61	854.101	95.3766	869.051	60.2865
1739.37	513.371	222.56	916.203	67.6551
1109.41	696.162	146.054	1687.11	97.8641
1335.17	105.852	656.561	1162.29	47.7079
311.939	668.309	68.3788	1183.98	90.7852
1280.3	1114.88	77.9056	901.784	82.5031
931.442	545.892	142.47	471.984	702.541
1328.28	1123.47	220.868	942.362	457.304
1041.21	893.362	214.115	469.929	143.588
275.584	875.477	72.6394	45.117	86.024
768.274	72.1669	41.2563	1191.56	58.247
821.715	282.103	208.566	940.995	111.012
1224.7	388.69	616.387	1300.76	40.8555
34.3143	388.755	154.416	778.937	49.9344
1125.62	141.604	81.669	1283.97	293.812
1619.95	133.666	111.164	1027.59	46.5755
626.368	300.104	134.433	1271.6	102.132
962.511	534.959	230.424	1048.7	124.307
1071.46	853.232	143.21	780.818	58.7474
606.621	553.576	147.154	870.889	64.5005
544.094	37.6131	58.363	90.1085	46.5137
140.74	475.111	57.6729	1105.09	46.1101
1197.51	1201.99	377.33	405.363	84.9896
1085.47	1060.55	158.777	216.569	54.882
893.962	395.446	154.573	870.521	49.6587
51.792	254.483	119.464	44.0189	77.8546
1154.04	558.695	327.61	249.485	86.8388
327.661	819.472	447.311	759.651	59.469
266.266	115.057	44.5221	957.478	49.7569
1406.22	493.468	39.1141	476.569	38.5718
857.863	589.521	64.1103	838.084	52.7567
937.614	850.312	91.9184	618.349	52.6364
249.82	484.908	88.3283	1187.11	45.9012
194.152	583.79	37.3315	961.38	56.3641
249.881	507.83	92.478	1130.05	52.4727
706.851	760.535	231.594	486.552	75.4749
1243.57	223.803	258.686	798.768	57.4588
1599.21	398.947	262.612	506.076	41.0086
1111.97	560.526	141.191	649.529	58.5039
1630.5	196.016	51.3124	1177.62	50.3838
1303.97	968.411	69.7128	1446.14	107.571
422.883	186.702	195.89	439.257	53.6669
691.106	911	39.4908	336.304	42.0837
936.264	593.207	167.76	496.521	53.5005
381.18	437.374	306.461	55.0956	60.2153
559.99	701.167	36.7011	875.326	36.6708
1355.5	198.444	81.6344	599.743	40.6193
783.503	35.0743	794.542	466.929	60.0643
2108.34	452.488	149.207	1257.63	67.2705
729.515	78.5412	435.131	546.826	71.724
577.722	91.7824	198.512	1064.48	66.3768
1697.54	221.743	200.287	603.461	46.9509
1022.05	60.9381	175.577	291.984	70.9635
1531.43	777.843	106.757	1480.48	61.6374
1416.4	1104	71.365	549.652	53.4457
1044.8	650.274	89.5223	1366.24	36.8378
1260.76	832.249	46.8483	1179.64	88.244
1129.11	284.941	317.127	1331.59	41.9804
764.957	925.372	98.915	35.0801	77.4813
452.709	486.923	95.7149	1099.63	57.5044
1928.87	555.19	183.486	1020.01	67.7346
352.521	520.515	266.832	1141.7	64.9213
695.012	33.868	36.8789	874.082	62.7403
1318.67	501.77	91.9117	1597.51	59.1542
1085.19	406.228	174.615	719.063	66.3506
1167.8	845.613	148.624	1047.67	78.8028
406.346	942.565	242.685	41.2194	47.2353
1394.97	1189.78	78.0583	1476.34	37.3788
1160.61	1099.86	192.121	778.607	50.2729
1299.72	886.28	81.8772	1008.94	86.788
1228.37	1391.36	123.397	1000.97	43.2865
609.447	1043.86	109.223	1230.62	42.1329
403.258	380.003	136.342	1442.54	49.9307
1447.92	880.049	240.417	1185.87	79.0516
750.071	879.546	63.9739	888.669	43.1388
1193.8	169.228	149.966	1155.55	38.5637
811.248	1292.2	110.606	797.435	62.09
1173.45	1149.74	74.9151	1386.48	55.797
676.906	643.44	404.198	1097.17	62.0375
422.425	225.244	88.4568	580.65	77.1343
665.849	1088.28	49.4312	921.955	71.0481
1004.48	1050.78	34.0697	898.783	65.277
545.651	45.7217	59.809	845.901	72.4079
241.581	206.727	111.858	903.46	81.7808
329.092	345.005	215.978	1232.9	51.8217
177.89	1397.17	96.9222	781.174	45.366
610.936	1179.11	87.3472	537.948	68.7002
1181.97	1214.12	113.003	776.731	61.2491
291.378	138.997	39.4129	866.804	67.9872
390.312	1026.03	92.2652	490.323	54.1408
1261.91	1005.65	79.0655	1103.4	72.3974
828.507	36.937	119.113	767.746	35.5615
173.791	926.924	134.443	1092.45	46.9512
260.167	1030.18	162.169	346.831	57.5821
770.339	436.634	227.235	1050.78	54.2679
635.938	828.196	69.7249	847.713	54.5778
843.772	692.808	96.0298	226.906	61.3962
1769.19	783.431	34.5181	457.654	45.8194
795.918	1208.06	129.349	1435.63	58.3515
989.935	618.927	70.2922	909.917	55.1501
1062.52	914.264	175.152	751.941	47.4341
1202.54	388.837	42.0292	348.063	56.6255
141.02	1344.69	1176.51	109.108	58.9652
1853.36	790.637	610.481	1629.07	34.6472
535.281	699.803	42.3728	1364.2	51.3751
35.5763	353.065	126.631	803.969	51.5496
51.3474	307.247	42.8054	673.196	35.3291
292.924	267.789	207.223	642.327	42.5303
736.871	300.771	161.895	1407.55	41.5462
910.157	396.913	307.178	517.174	188.635
1465.9	169.105	92.6712	57.1478	53.7572
83.6453	576.69	223.747	1240.51	81.7109
996.989	576.172	149.868	579.199	50.2126
1082.09	666.845	86.08	1148.94	54.7932
1150.13	263.246	88.8639	292.168	37.0201
748.663	1013.07	555.789	961.948	72.7328
406.145	719.524	100.876	34.6267	36.0913
721.593	704.963	941.937	327.591	54.4916
932.735	422.117	110.809	863.051	36.9127
1331.31	63.6316	38.7319	932.018	37.8708
48.4916	412.293	161.346	1035.01	74.7998
1172.14	663.108	246.503	998.94	69.7939
1240.59	1125.4	103.621	386.795	47.3785
598.795	383.787	359.846	278.333	268.624
1201.75	1371.38	168.206	606.534	40.7163
905.453	140.845	116.722	1362.2	54.7715
980.877	345.458	42.8616	672.009	54.677
905.937	639.418	81.1979	951.608	41.6169
1019.34	640.89	157.213	897.405	62.1978
1163.76	929.513	295.946	1359.84	49.6019
862.72	304.288	75.4886	1306.83	44.3129
164.819	60.8402	307.651	1030.54	40.3516
1237.2	1263.63	309.977	1335.15	73.155
200.921	874.729	51.4667	593.53	70.7392
885.84	790.384	339.352	825.634	70.8202
829.716	599.334	239.993	1391.62	66.3861
776.667	617.197	65.4921	746.74	38.7912
1896.17	48.1837	141.773	272.638	133.1
1599.97	248.14	169.331	1307.39	77.6261
956.141	363.617	194.291	1418.13	227.174
1520.16	173.699	80.1885	1558.91	61.0259
1192.34	1121.38	153.382	1334.33	37.2641
1382.7	1373.59	299.423	252.133	57.1438
1829.33	783.22	159.127	1343.22	983.37
589.146	1067.58	79.3803	1075.26	48.3823
1544.14	292.43	309.184	762.401	56.1924
1136.13	151.749	36.9215	329.717	38.5414
833.23	795.276	218.356	452.742	62.0751
1086.11	1128.31	217.73	1243.53	46.5588
740.651	370.187	73.6206	606.996	64.0641
1055.88	45.1932	189.405	1074.95	44.0455
829.252	670.895	123.003	793.31	83.4577
1037.17	547.007	260.951	752.495	74.1351
191.345	903.669	1005.51	694.141	59.8567
1253.28	540.301	417.112	876.615	236.659
648.083	612.138	838.847	388.432	68.2851
179.928	497.917	1407	383.523	56.3851
621.672	460.279	130.969	395.556	69.0949
617.946	275.262	702.385	91.018	43.5395
267.793	925.357	78.4999	433.903	51.2493
861.494	1337.95	678.752	1154.26	38.7529
1751.88	881.894	1161.46	863.004	68.3339
583.728	725.698	1340.91	1030.73	46.675
1227.08	1035.88	189.263	685.726	178.618
1578.87	999.527	243.702	1315.91	94.9422
651.328	894.802	190.979	544.133	41.5063
781.546	815.279	208.209	39.238	45.93
1295.03	654.269	236.203	338.9	50.702
827.352	602.355	79.9401	919.582	50.0306
330.813	190.937	74.0103	443.32	65.768
714.059	87.5349	86.3188	1213.01	63.9512
1244.59	734.544	142.532	956.337	53.1046
35.4524	810.856	411.938	985.557	44.1728
1046.77	469.453	66.0695	1087.61	93.6664
132.597	569.64	250.543	1029.68	39.4312
1058.44	575.005	293.651	1327.7	547.498
41.5846	1336.01	93.5852	475.197	69.6026
546.894	1386.44	81.8055	1133.45	53.565
1318.3	354.042	85.8303	969.146	70.1715
34.0673	776.519	200.132	463.094	58.5323
1078.36	750.584	84.7932	953.417	73.8135
177.307	968.078	82.5503	972.021	47.881
995.422	1171.03	114.506	476.561	77.6704
1718.2	966.468	204.783	35.937	157.942
1896.57	568.172	274.525	94.9026	66.2622
1323.67	899.222	70.4119	911.142	60.4218
36.0849	666.074	161.697	223.519	126.56
238.072	1070.03	140.371	1084.33	55.0023
1139.83	71.4931	90.725	1068.41	45.9536
565.231	130.641	199.296	392.678	50.8305
843.246	1178.06	78.684	1198.29	58.7385
880.405	839.322	143.36	939.55	57.4038
838.737	823.403	92.5622	575.832	42.6451
592.071	1562.35	39.3566	701.132	34.7863
1189.75	49.7351	53.9051	592.105	53.7043
695.119	530.978	112.149	204.871	122.83
1122.39	1336.33	38.4942	1246.79	69.2351
809.298	399.878	266.785	981.454	95.6137
758.091	1020.46	67.6617	57.7917	57.0384
363.201	1455.3	38.588	372.147	97.6088
528.072	1587.8	61.6902	603.84	106.289
630.274	608.852	1398.61	842.913	54.9672
962.664	1142.7	59.9198	833.813	92.2878
78.7934	1593.76	1082.95	427.497	45.083
1449.27	1297.06	109.53	1352.91	57.7486
1083.17	897.766	41.0429	42.0906	44.9242
259.947	915.431	61.9379	1092.18	58.1865
1518.16	75.6578	90.0947	773.113	67.8414
138.556	97.9301	123.24	929.904	48.7165
1223.1	528.244	751.678	1244.33	73.9621
994.51	139.054	102.347	834.414	104.193
1385.16	151.786	247.806	734.357	42.8357
393.461	1110.39	185.78	1204.11	48.8318
603.307	1138.42	105.692	1004.51	54.3526
187.665	778.131	106.803	306.018	44.8056
1201.54	873.72	87.1302	1257.1	94.2693
449.141	256.558	97.4135	1519.88	36.9647
1105.5	1278.29	371.702	966.613	60.5571
318.298	875.014	68.0225	886.091	62.5746
1206.73	34.3619	444.553	569.312	63.9704
202.736	1108.41	173.985	1387.99	58.8545
1248.62	128.934	204.272	297.131	39.2517
1145.16	1382.33	71.6043	483.981	58.8907
91.5489	320.601	213.82	818.822	51.9038
1148.63	1402.41	71.6363	38.8596	85.2083
970.335	608.746	103.686	237.902	33.9488
1020.46	943.508	357.918	1051.13	46.2533
1067.59	720.576	61.6001	436.03	39.1543
1119.53	1141.07	62.0737	76.0685	76.6755
207.346	1910.76	64.0851	873.306	62.1389
1420.18	731.175	107.581	422.28	37.3264
866.939	1353.42	76.3102	697.164	52.3603
604.336	1030.67	59.4584	807.414	51.2945
144.36	1121.86	86.54	1199.3	62.2967
1363.26	1201.14	76.9913	894.688	68.2246
1494.28	985.749	212.3	955.831	110.027
34.7036	1245.03	122.831	1045.26	177.705
1135.03	420.875	592.451	943.663	53.8084
1529.05	262.073	328.412	268.827	79.222
1007.15	177.839	35.6598	1311.72	78.7653
116.658	474.15	37.2387	428.373	65.1299
1235.05	641.152	176.368	547.109	48.3829
611.974	873.333	79.191	1022.36	52.329
1022.01	1313.21	196.987	831.278	63.8327
1939.02	150.517	296.338	50.3195	81.01
951.416	1317.56	80.8593	805.968	36.6295
37.2033	792.677	102.425	127.105	78.2575
762.638	191.064	89.5392	764.155	37.6557
910.933	255.552	300.482	836.87	123.516
1191.75	1026.17	107.416	854.53	33.9974
64.1845	417.505	73.1119	929.108	70.8383
417.683	1027.77	50.9268	1057.19	98.7332
373.137	746.223	96.8452	625.036	50.4255
72.3049	1181.53	60.9883	1103.65	68.8439
1330.6	447.94	43.2447	169.997	80.8242
936.309	1015.41	52.1343	1285.67	49.8865
164.278	875.931	286.589	669	43.0309
54.0914	904.464	349.768	1152.13	105.383
500.717	309.366	203.934	362.076	64.0209
1152.11	939.536	184.339	998.503	45.4913
878.738	710.871	116.841	346.47	76.6591
920.288	1128.96	161.328	1159.29	68.3543
777.673	364.465	110.616	864.349	63.5602
466.511	325.013	158.494	799.642	52.9091
1133.26	802.397	113.452	606	52.0584
40.5828	873.942	79.97	764.324	51.5
1357.03	1165.35	184.762	443.987	59.9894
[truncated: 833 more rows]

## Sheet: Fig 2F
-	WT	Y414C	Y414C; D439N	D528G
152.46	42.2533	47.8151	122.678	53.8597
48.8018	39.0596	68.9337	135.897	60.6585
54.1839	79.1442	49.1715	124.556	62.2417
257.48	45.5733	42.9871	37.6898	55.9224
157.369	38.8101	40.382	47.0651	54.5299
41.6027	96.9503	79.9652	176.326	42.0843
37.4339	56.2217	95.1153	97.1369	39.7475
157.655	119.806	38.5566	66.6622	68.6718
53.1062	72.9993	38.12	92.3936	51.124
189.048	192.796	41.4338	99.8225	53.3194
44.539	37.2405	40.6049	88.84	81.8203
146.412	43.6233	49.3877	130.948	89.6333
120.99	51.0591	41.2956	187.969	79.8495
159.151	37.0245	175.282	151.59	68.2639
229.514	47.9947	41.1416	99.3232	42.2404
188.185	213.888	86.7948	169.581	81.6668
50.8909	145.817	47.6519	152.153	145.13
38.2505	47.7759	36.8684	77.3643	44.6134
37.5225	123.228	58.8445	163.792	38.5424
40.4955	52.1414	39.1186	52.4055	102.502
37.5558	178.623	41.8144	185.68	50.8923
43.6208	102.618	53.3238	116.183	65.6963
139.415	50.4108	50.7032	112.729	38.8064
247.422	183.043	90.941	129.817	102.005
153.852	36.9704	87.1158	37.319	69.471
145.737	37.5688	116.795	37.4525	39.2058
39.0835	141.821	42.4515	50.0373	66.5261
177.991	148.227	40.8165	334.448	59.4487
45.2295	112.524	132.779	41.2763	44.467
138.478	94.8447	130.551	111.203	41.392
58.5471	118.36	63.7178	41.025	62.2404
42.0785	102.856	77.5472	157.285	62.4243
163.915	40.2752	37.7151	41.8825	37.2412
38.1235	117.589	85.8577	135.116	72.6218
53.7711	203.075	95.4283	37.1213	40.7588
170.015	56.3748	115.301	41.0839	56.9991
131.524	104.313	47.5232	191.478	39.958
42.4225	39.3411	39.7625	171.86	67.2225
44.811	42.9985	40.672	136.932	39.0658
42.8932	37.3231	48.9669	89.1651	57.239
139.269	45.8008	39.95	144.983	71.5878
75.7701	63.1773	41.3811	113.705	74.0041
42.0479	37.7776	49	97.3881	51.9362
38.2319	117.849	39.4963	106.4	91.9443
122.734	44.8233	81.3483	94.5346	39.994
41.5273	117.685	106.183	89.5058	49.541
42.7146	36.9873	37.2167	72.045	74.81
41.7038	58.0859	42.441	105.632	72.0383
184.777	146.313	46.5088	132.08	74.9446
203.691	135.159	37.8556	62.6306	59.4915
196.47	41.89	37.5312	162.809	54.899
40.6508	40.3425	41.2997	147.282	58.0885
132.601	70.1496	49.4784	139.884	76.4107
77.0248	218.61	39.0228	106.454	75.0965
38.7703	129.019	45.2608	184.362	37.3319
41.07	177.663	41.4427	37.6216	41.789
153.067	148.468	44.6111	88.6392	66.4763
48.8403	114.964	40.3533	139.946	60.6921
42.0726	77.8667	87.6178	52.9636	66.132
150.343	90.4138	38.1552	134.013	74.1856
38.9622	112.108	42.1748	61.3627	72.4932
58.8524	168.598	41.5337	132.913	43.4113
175.479	82.6039	252.372	44.6621	62.8088
39.0665	105.519	158.604	137.396	63.1353
174.541	108.19	138.257	93.4049	101.106
110.154	78.3381	55.7982	95.7224	37.8732
158.972	133.814	155.161	113.614	106.954
175.488	194.505	218.271	106.234	43.2261
38.841	204.847	224.129	51.2376	47.5643
178.107	37.5865	97.6461	201.473	73.9283
172.188	44.0244	72.8989	48.0575	66.4464
172.188	144.265	189.845	63.5251	49.6306
142.355	121.958	122.076	90.5011	112.731
119.104	155.083	55.5627	74.7434	45.7614
176.815	41.6392	75.8577	120.731	62.3578
39.1066	104.516	47.8341	43.2874	41.6245
43.3686	116.01	75.3183	79.6622	38.2
141.06	201.146	78.6072	64.2343	98.4492
42.7988	96.5202	103.592	118.599	64.9038
128.987	116.914	126.469	138.503	59.9732
97.9111	71.5143	81.8256	93.3841	48.4741
52.536	128.522	37.9493	66.738	37.1694
44.8946	51.2733	37.4843	99.4598	47.5369
139.655	93.0539	73.3091	151.715	52.6477
43.7623	121.567	115.48	83.2446	72.0712
102.298	138.126	101.052	110.476	41.637
150.69	179.771	100.575	41.2297	67.351
60.2941	125.442	97.734	59.3274	42.6089
148.438	162.829	107.55	47.8705	62.793
149.121	41.6007	67.5396	111.089	55.4993
40.8592	175.368	70.8638	78.9376	62.403
40.3202	165.39	77.4541	44.251	51.5488
161.042	65.7025	48.3865	98.1552	65.2654
128.938	111.328	68.7794	38.4848	38.176
136.91	180.321	39.5493	101.736	42.9616
89.9631	41.6626	38.9622	152.936	69.6844
163.363	37.309	106.668	121.751	60.3377
72.1785	53.3377	95.1958	166.933	91.8706
56.7575	126.63	54.4539	144.522	39.2166
121.46	89.5723	41.8962	38.1792	45.2951
198.861	113.786	99.5356	37.3391	49.6805
85.7188	182.685	111.723	115.672	49.0339
42.5083	144.523	71.4191	81.7155	83.7583
95.9122	56.8831	38.2265	37.8067	61.845
134.824	148.914	88.1862	168.008	71.1279
100.974	59.1346	64.6853	121.569	109.831
46.3041	88.8546	90.0793	107.736	49.6708
211.396	67.3224	40.3363	42.0133	80.0175
38.8389	102.754	104.626	37.0358	71.1223
37.1688	135.08	64.426	102.456	40.3205
77.6423	106.61	110.028	39.2661	52.6453
171.83	45.6262	40.1296	64.0059	47.1501
159.335	45.0812	90.0834	40.5359	72.7304
158.739	96.6608	83.944	61.2401	67.9807
192.764	124.124	57.2562	44.4193	62.2804
61.3694	84.038	116.325	125.449	45.0333
59.8462	127.905	42.4457	50.1244	68.6124
119.383	115.39	47.6598	73.7347	57.9695
70.2597	37.0938	141.19	103.065	48.4312
121.318	42.085	42.4148	166.548	82.2537
114.583	177.393	48.0843	125.241	66.182
74.9442	55.687	106.877	76.4471	56.5531
112.141	42.1427	46.2363	92.4227	88.1358
135.871	112.137	46.0305	199.933	39.9632
38.7368	90.9545	39.2314	143.791	36.8943
163.415	163.184	42.042	150.933	54.8509
196.266	140.767	61.3467	122.264	46.8314
126.561	40.5022	38.2678	191.331	38.1451
80.2583	37.3982	37.6228	50.4447	58.5249
44.83	234.092	37.5512	44.4852	39.9915
68.1078	177.146	41.9526	41.6132	56.1367
141.094	175.404	37.9922	49.5696	91.1523
138.22	123.157	222.736	37.4477	70.0147
146.125	116.798	117.06	99.864	38.0411
42.0109	163.284	111.712	146.383	39.3205
85.0989	100.25	37.0676	153.734	54.7264
88.0535	54.038	45.6221	76.0719	55.2652
229.501	212.471	99.8609	69.7033	80.7513
107.456	126.34	46.6608	109.548	67.9429
138.172	43.3682	93.717	121.235	61.6097
148.12	107.164	183.721	71.1616	59.8676
39.4406	157.828	43.3684	130.117	55.408
105.683	41.981	60.9424	96.0389	60.1937
42.9799	170.856	39.1018	85.6299	71.0682
127.668	122.679	38.4875	74.1757	49.8386
106.828	142.834	38.7183	164.312	60.56
131.42	83.9674	41.7639	45.0649	56.7675
158.408	44.1858	39.519	38.3403	72.943
142.35	151.259	74.5141	39.1128	41.8172
91.8782	159.248	52.0982	43.3413	53.7181
129.077	46.5748	57.8119	38.4876	54.9383
36.9884	64.7248	39.1369	38.918	57.0314
151.819	163.155	37.439	51.9801	50.6338
161.687	101.637	40.9818	68.4662	62.3341
49.1587	42.0989	49.3725	78.8406	63.6733
104.109	147.336	41.1715	132.446	60.4985
86.1966	119.049	38.5715	139.907	46.9773
114.868	106.512	46.0393	85.212	49.5074
120.743	179.446	97.3199	119.019	94.5717
144.252	127.311	187.451	131.299	63.5121
113.039	103.302	37.4736	96.5557	58.5067
105.813	148.71	48.3733	99.6667	60.7215
125.589	103.75	37.1473	88.3979	58.3665
148.725	135.051	38.6442	146.065	54.1614
109.671	83.8435	42.5242	92.8966	78.7614
101.399	151.546	50.876	96.5473	59.46
105.099	100.274	39.2479	58.9447	76.8045
149.511	188.754	37.9435	91.8192	37.1463
162.897	167.292	82.0044	58.3229	36.9659
95.4689	39.2494	42.0866	156.182	47.1933
127.138	170.835	88.9497	67.9546	55.1056
39.2071	47.6558	65.4501	69.3397	38.3198
114.457	119.956	89.2561	99.8403	39.0596
115.914	116.618	46.03	110.089	52.0203
130.961	40.0163	40.2552	66.8297	39.6925
137.784	133.474	106.328	116.129	50
189.007	37.0222	53.1406	76.7516	48.7955
115.223	115.09	115.487	72.2789	60.8443
109.254	188.252	38.1212	76.8106	76.0721
238.097	149.656	241.096	117.09	72.7631
112.593	129.226	71.7374	179.396	54.9637
125.382	62.6777	47.1709	122.317	50.5767
118.003	113.494	42.7089	54.2955	50.9867
43.8461	172.531	118.712	175.093	51.6252
150.325	142.815	53.4335	105.655	77.6995
78.2206	66.6584	74.8971	109.603	79.5088
128.499	114.6	120.351	71.4887	38.9269
47.2361	94.3792	48.1997	167.989	40.394
120.986	127.114	39.9936	130.116	69.7219
144.136	43.0655	37.7075	85.4989	55.8018
41.8926	185.583	43.4889	100.062	92.2188
41.7599	46.2773	43.9335	159.696	38.0452
41.3161	126.371	109.105	96.2411	65.657
156.21	99.9012	40.9155	121.995	88.2
39.0842	164.805	56.344	49.3722	67.1245
158.516	128.688	44.5099	66.362	98.9223
155.829	37.4106	79.8164	110.141	87.8087
102.657	161.691	80.9821	100.291	59.3992
160.358	138.428	40.4459	82.2062	84.2174
195.842	113.951	50.4176	107.637	49.7836
72.3474	201.141	80.7177	113.313	64.1124
58.812	97.3107	111.363	131.244	39.9235
166.241	228.03	108.008	44.9537	53.9226
146.022	181.365	81.3707	147.76	53.8449
122.514	200.924	40.0573	67.2865	90.34
134.36	59.866	111.12	94.9815	74.875
44.6223	110.508	84.5762	74.8574	69.698
38.9149	166.061	42.024	99.5735	44.9486
140.672	53.682	37.5668	152.479	43.2111
185.329	144.45	79.6065	37.3495	79.7197
139.215	108.095	40.5201	116.928	38.3194
138.788	121.018	63.1101	97.7037	51.6983
88.0361	42.3248	52.0242	40.9908	41.4904
45.4035	40.3418	45.2776	64.1528	46.5949
86.4997	38.2714	169.257	81.0754	53.7623
193.413	85.0716	42.0599	82.4464	63.6051
169.98	165.665	43.7788	87.7185	172.855
96.7376	147.19	37.1541	113.579	38.4642
195.844	148.367	134.386	118.241	57.8349
96.2118	56.6172	42.41	106.157	72.6557
124.118	174.732	55.6245	85.089	38.1032
216.247	128.972	49.5768	160.488	56.6832
99.3367	41.4509	55.8418	81.9918	68.5123
107.63	41.7674	105.733	65.9582	42.286
110.134	38.3812	87.0889	105.631	41.2299
151.842	49.5078	40.1138	69.4566	42.3847
203.508	219.592	39.231	77.193	84.1737
148.183	112.261	47.7469	156.073	54.85
120.552	171.604	57.4328	153.756	86.049
227.385	159.61	158.877	125.654	53.5296
102.289	155.901	39.2833	125.438	43.5364
36.8799	223.742	50.0453	156.213	74.3253
41.821	71.7172	50.6355	134.831	103.282
152.897	38.4784	131.124	160.973	47.5346
37.7538	130.678	40.3832	96.0013	77.2491
114.575	93.6586	38.0565	47.4466	44.9943
123.463	44.9836	41.2355	102.518	70.5685
213.006	195.904	159.241	64.9171	64.4215
103.293	117.042	37.2008	68.526	52.6512
113.332	42.1475	47.8422	91.7073	89.0624
48.8725	37.1681	38.7213	182.067	61.0066
139.801	186.54	72.8149	50.5739	48.1766
40.9502	170.967	121.82	202.97	79.9334
127.858	153.029	69.7663	202.525	67.0178
171.873	47.4686	38.4447	98.9664	67.7185
37.7599	144.307	56.6514	99.7553	73.9651
146.818	181.981	74.6856	62.7077	41.2588
88.3875	183.401	38.0118	116.017	40.7612
151.282	145.031	81.5471	104.13	161.88
142.556	169.519	39.3142	106.888	65.3264
84.4111	149.289	146.793	107.552	68.7388
135.597	51.2244	79.4811	124.21	158.493
108.603	173.806	45.5553	108.153	40.3955
157.491	152.487	37.1681	144.621	53.0444
169.263	104.237	37.5182	78.7555	83.8911
173.027	104.531	37.7022	81.1767	89.6426
148.779	37.3701	38.1327	134.174	54.8178
36.9304	116.319	70.5944	37.3252	57.3078
167.787	131.43	74.3026	91.2363	37.8957
147.498	38.4524	78.5817	162.82	37.5664
53.1211	133.318	40.333	93.7247	69.7857
183.364	39.2935	41.2836	133.421	65.2993
166.897	224.269	40.5723	72.5537	46.9225
144.885	141.647	41.3099	83.0653	63.293
149.508	93.1356	169.078	96.7958	43.0379
41.3922	47.8004	73.0716	37.9364	72.8368
37.8427	213.073	44.6522	78.661	97.422
110.812	83.3642	43.68	40.2707	54.415
57.5245	40.6322	39.8144	136.206	38.2752
212.886	164.343	51.9368	171.278	55.6632
95.7029	43.9497	41.2462	74.3442	56.4886
175.234	134.244	56.6881	36.8759	74.6624
40.0195	184.555	43.7695	85.0493	80.9578
144.34	41.6639	40.7342	153.866	58.6224
98.9073	97.3699	38.8464	71.9095	93.2217
98.4456	157.494	36.9631	104.088	65.7874
103.638	129.715	42.0531	115.907	40.6692
105.375	117.983	38.2101	98.5252	57.853
135.071	135.779	43.9094	95.04	49.8213
119.317	44.7121	111.763	105.617	58.85
156.979	65.408	37.2106	43.5525	74.7741
98.7534	70.4192	45.4774	105.572	63.8263
157.899	59.3778	78.2059	96.6063	52.5741
148.689	98.911	43.6871	37.9043	52.6827
94.0432	76.2758	37.9881	138.984	58.1348
75.411	48.17	37.1597	157.816	43.9468
66.3172	48.286	37.1029	55.9874	44.5305
59.3485	112.214	88.3236	97.6923	61.3358
94.5139	138.042	62.4297	114.056	56.2277
106.999	130.082	68.0763	164.119	68.7373
40.2358	95.9535	110.341	141.186	43.0958
54.7131	83.0798	89.7909	149.946	48.2698
81.0913	103.418	41.7793	74.8602	49.3404
109.203	115.977	77.6692	134.593	82.1434
90.5832	162.636	85.7197	115.751	58.0178
132.346	164.139	37.6576	96.6952	68.3534
36.9328	93.1758	47.6703	124.092	38.4956
119.192	97.5125	91.5721	93.2723	49.0231
120.672	52.2591	100.407	113.285	38.8091
49.1643	137.985	37.3916	60.8173	73.3214
173.367	116.373	37.6268	44.5309	68.3249
124.845	63.7805	42.0211	107.322	77.173
90.1063	56.4411	38.3497	134.22	48.4909
105.31	96.6298	37.1753	108.305	40.7736
89.3841	130.652	38.3444	140.837	98.3805
119.548	143.366	145.378	93.5949	117.078
164.616	140.068	197.192	129.4	50.291
180.117	100.471	167.782	127.613	36.9318
166.476	41.8198	52.6101	110.142	39.0915
162.473	195.689	69.2661	117.716	61.9828
121.242	93.5058	38.0157	85.2804	57.5991
96.0047	117.154	38.854	122.12	60.2055
165.775	94.4265	39.2483	126.151	70.9664
45.6182	133.27	41.9011	114.342	99.2217
147.049	49.8102	77.1131	156.316	87.9286
103.062	41.2113	50.5177	124.33	135.855
137.151	186.589	39.698	140.624	75.6062
99.7257	40.8502	99.9216	147.622	56.4568
142.047	157.503	135.558	69.3727	58.3537
93.2472	142.455	118.438	145.71	48.2545
41.7427	57.7263	54.6438	150.298	46.4899
166.07	122.774	41.2861	93.8247	66.8166
154.12	140.205	41.1033	140.255	56.1344
129.342	141.431	46.2431	89.4969	41.5517
53.9559	40.4899	39.4468	87.8021	74.091
112.623	113.102	221.081	151.328	59.66
74.4608	129.099	74.0516	85.8839	55.6684
182.385	166.074	40.473	96.8732	42.5149
37.5969	118.867	40.382	164.122	93.2487
55.0679	129.627	37.9867	52.1541	44.8615
81.6653	40.087	218.874	166.338	50.5133
82.7631	109.145	51.9362	62.6494	117.124
117.27	172.509	94.6137	137.447	51.2824
147.291	41.7361	74.1012	135.413	77.9065
152.689	157.089	42.9744	78.2304	61.8615
164.363	164.053	124.102	103.84	57.4899
51.6005	142.467	118.237	124.556	43.504
141.645	135.78	47.2448	45.7203	172.385
137.822	153.563	49.5232	141.38	39.3754
124.701	115.713	70.8284	101.265	46.9734
38.9177	84.3348	122.97	83.0469	66.1632
106.93	101.139	146.273	172.395	75.4957
85.784	110.461	38.119	138.099	72.6341
44.1169	113.814	38.2677	148.547	192.976
122.527	156.349	126.054	44.91	53.306
126.636	159.929	114.99	55.2219	107.667
151.505	39.9098	173.01	100.725	37.9249
82.6268	132.812	49.4089	71	95.6078
109.017	176.347	100.833	46.8894	49.7374
141.774	37.7383	40.4917	66.8961	56.0935
82.9429	142.792	92.5	155.178	49.7726
74.6935	161.479	42.9717	106.403	59.7909
165.804	90.2017	37.5467	53.9015	67.4278
146.699	38.2667	43.4505	48.6595	106.789
90.5983	175.482	55.3321	171.933	42.8984
74.5966	180.037	59.7497	93.1742	64.8889
123.631	42.0913	58.0196	92.0183	58.0424
79.4836	173.19	42.0705	147.85	68.8621
63.1458	215.475	53.7724	172.939	41.4888
136.761	145.136	67.2937	79.4115	42.0051
144.15	50.6287	85.8816	45.479	95.3618
102.612	119.56	44.3247	91.1997	54.013
183.398	53.7442	70.5171	41.0241	60.5779
73.1392	166.94	173.01	88.055	50.739
143.255	138.728	120.825	118.981	49.3749
39.831	141.408	36.9406	148.774	52.3171
139.444	38.395	45.1422	139.402	44.6372
125.123	165.235	38.7871	148.653	60.9598
79.6064	167.721	115.112	79.4859	72.8043
90.2255	38.6841	73.6428	43.4429	54.6595
145.136	80.174	129.879	133.29	45.5157
40.8413	108.613	39.1549	128.763	53.5062
146.222	157.253	41.6172	139.708	51.5565
50.0532	161.782	105.394	76.616	74.1759
146.834	127.51	43.8259	106.218	64.9635
48.4351	151.102	109.459	104.777	40.0138
59.9091	93.5052	146.903	96.2445	57.5388
36.9253	134.234	140.27	144.639	147.179
37.754	125.711	46.1966	110.052	40.1695
135.1	118.198	87.346	123.77	77.2216
191.47	42.5686	58.1793	57.0574	95.1872
69.0281	92.5093	112.8	114.784	68.8312
107.804	150.228	79.4057	99.0503	64.0372
127.653	97.4814	42.6583	38.0643	57.2957
49.3046	53.8366	37.5782	127.259	94.9236
101.359	72.3557	41.9311	40.5176	50.0728
112.227	159.496	48.8867	41.9271	51.5161
83.8432	109.253	46.0654	104.894	62.2715
102.75	118.406	96.0691	123.034	118.658
117.851	150.339	54.5916	139.001	48.6351
51.7031	38.146	52.952	102.197	76.6408
81.3188	136.035	62.4435	121.566	56.5858
49.7071	138.802	116.134	118.78	47.6372
73.1621	122.661	114.127	139.747	37.9497
162.526	39.6855	37.5289	128.343	52.0868
84.3959	73.1287	42.4398	63.0978	76.7827
74.7004	53.2242	36.9276	137.379	76.0841
55.1537	169.606	39.6295	142.111	37.3746
37.1916	37.616	69.3165	134.538	59.7029
87.4798	177.629	40.5707	173.651	39.1545
79.6867	106.697	37.3274	101.648	49.4456
117.333	40.9109	37.0793	37.288	51.3574
99.2736	154.04	40.4584	38.3072	40.3947
85.5736	165.44	42.5066	105.748	39.4711
124.142	50.1971	107.247	81.3185	78.9123
118.916	137.263	91.8571	85.8829	55.1005
70.8003	102.456	40.4461	151.66	74.8869
107.568	41.9765	175.823	142.385	47.7591
115.378	50.5783	38.7663	93.524	50.2299
67.9544	199.787	37.2999	87.5485	41.9839
97.4308	133.083	156.357	52.5449	59.3791
76.425	43.7901	144.223	134.864	75.4099
102.107	124.936	60.3579	141.104	67.5178
112.389	174.155	58.0193	124.332	64.4302
126.196	167.718	97.5972	115.409	63.2107
60.4449	107.11	77.9618	129.822	61.1145
169.061	155.118	44.5207	145.295	75.1796
105.436	157.988	40.3239	168.812	48.1229
76.1742	129.361	133.104	146.549	68.5488
102.197	102.202	37.9244	136.142	81.9161
92.9371	149.819	100.741	90.1073	66.9021
137.052	61.8473	102.715	156.837	88.4042
117.951	48.0916	67.3438	147.657	74.5579
96.8333	120.079	163.015	159.854	81.3983
39.2359	121.568	86.8736	115.832	80.8211
287.391	123.42	226.775	103.374	53.8952
93.7738	82.4311	39.1929	83.0085	84.3897
61.991	65.7546	51.5105	46.8335	80.3568
105.325	126.397	61.9084	151.53	72.0676
119.168	117.553	66.8672	151.225	83.8353
38.9002	159.887	94.897	39.1405	68.821
128.578	162.227	88.7036	124.776	93.419
91.4771	45.0672	84.8317	175.011	46.7294
47.6928	86.748	40.8559	100.974	54.5208
145.374	41.5966	100.536	113.304	63.3866
51.6731	50.2329	62.5921	82.8814	43.4699
129.497	192.837	37.2354	83.6025	56.3006
127.159	48.4487	57.7443	133.247	55.539
155.119	42.9082	110.39	163.111	60.8265
139.921	53.0077	101.517	153.798	48.545
77.1942	142.218	120.873	73.8076	87.9122
132.728	91.8904	145.339	134.142	65.7075
173.972	45.1275	88.105	123.44	68.3105
135.305	167.479	42.0467	53.4347	41.9561
40.7831	164.092	137.738	85.8957	46.1069
171.74	39.0361	38.2244	74.8252	40.2053
92.4589	49.6813	57.7175	86.2687	55.3245
149.759	40.5339	54.6135	90.4849	52.0091
137.919	37.0314	113.702	95.6645	39.0305
111.712	47.9738	93.2725	95.5767	92.4812
107.883	38.386	55.0831	137.911	56.2957
38.8338	41.9897	48.827	122.519	48.0331
143.485	42.4628	122.116	98.9392	37.4861
146.562	51.8149	121.807	115.886	43.2081
148.227	66.5957	59.3954	124.666	85.9974
135.662	61.8305	50.4405	61.4296	42.7293
179.365	71.4934	51.1296	108.879	77.4722
121.52	43.0306	39.2004	157.697	94.3067
143.487	57.7778	55.4652	154.426	58.8421
112.842	111.912	39.8484	42.0394	57.7248
78.4369	57.0922	176.234	146.577	50.7367
150.813	183.133	42.0729	157.268	54.6907
37.2601	39.8558	42.4725	136.741	76.8181
63.5497	201.021	40.3035	136.109	56.6709
88.2969	42.9131	105.303	148.973	62.5821
114.546	58.5318	39.8009	157.153	48.8022
42.9384	48.7659	45.0107	76.321	57.4806
130.767	51.3178	123.876	151.673	51.8895
88.5793	180.256	37.6481	107.113	49.2398
123.078	43.1877	102.077	103.094	65.3926
37.6174	113.197	58.6253	99.529	50.4344
84.4164	58.5395	46.4282	105.944	58.1793
140.351	41.4688	169.408	156.127	62.671
84.711	50.1137	107.169	83.7013	48.6322
207.647	39.2529	86.2333	115.198	119.581
170.937	51.453	83.3216	148.987	48.0911
142.505	57.2171	70.6708	164.512	50.1148
37.0034	125.201	37.2654	135.381	36.8913
103.047	82.8433	131.318	78.9735	43.3555
50.2754	114.647	94.5928	175.766	48.5665
156.39	41.9288	38.4319	116.885	63.1075
39.0237	182.043	79.0781	99.7221	92.1264
53.6665	125.044	38.4101	90.905	88.2965
89.632	130.12	147.109	87.8994	55.9056
55.8159	39.3311	103.165	101.916	67.9693
46.111	112.175	43.5799	165.449	62.9364
87.7275	39.9676	48.2349	112.476	47.9857
119.376	148.673	37.544	72.1527	65.5831
41.984	145.684	36.9486	133.363	62.9369
166.58	132.672	167.749	130.306	65.4404
208.408	39.5989	44.9608	69.7877	79.7162
106.574	49.1868	66.6243	71.1999	114.008
140.809	123.507	96.2188	44.8598	57.2645
134.498	56.387	69.2418	116.098	39.315
96.0349	200.001	43.7122	195.702	74.165
106.377	224.454	116.8	130.455	51.6583
142.351	153.379	40.2043	152.131	53.2398
42.4208	153.541	44.5592	38.8044	64.4882
149.762	42.4409	83.8252	54.327	48.8179
105.091	38.1831	49.6222	140.987	56.4934
162.409	36.9896	40.3839	39.9586	38.9865
58.3769	107.53	67.4408	139.707	45.0959
170.583	38.6911	42.4411	158.848	112.526
41.7019	68.8152	42.9113	130.614	38.0575
43.6963	81.0398	70.4401	171.237	73.9614
97.0393	98.319	80.5892	41.4573	96.3718
104.486	155.263	43.6813	103.883	49.8908
101.903	168.223	140.381	177.552	56.7496
67.5389	131.098	37.2793	39.6728	75.8653
114.763	37.9632	94.6571	186.198	47.038
84.2132	163.808	38.3524	109.632	39.3152
107.975	160.506	50.8625	102.411	58.6375
89.9532	46.7415	57.5563	127.753	37.1792
120.017	63.8202	40.8221	71.1167	65.067
126.94	135.571	88.6416	43.2094	45.0643
98.1285	97.0952	87.6294	174.55	62.6285
108.996	150.873	65.524	170.278	55.6476
74.0329	57.2116	206.607	157.494	66.1362
119.634	155.791	37.4916	145.942	62.5277
131.597	37.813	46.1098	39.6261	60.8417
167.858	91.4731	47.3096	37.6742	58.8988
88.9961	37.2806	89.0099	140.686	42.3395
38.7264	106.693	60.546	147.127	54.061
95.4098	218.438	60.1539	104.305	51.7689
151.347	101.78	38.2471	63.2874	65.3171
39.9952	121.22	85.1651	139.419	64.1279
62.361	143.506	38.1658	77.6931	67.2005
86.4962	107.576	37.8136	164.914	48.0357
106.973	132.566	81.3543	175.614	73.776
85.8344	183.48	68.0851	127.737	66.8157
60.5656	137.143	39.033	78.0267	41.587
39.0929	174.151	54.7007	37.9977	94.0112
64.8671	54.2362	50.0465	156.08	69.5805
71.8939	93.9656	47.3696	116.652	94.2973
174.875	51.0876	38.1312	56.7487	56.3895
45.3858	37.2026	42.3694	117.949	51.0574
120.784	196.535	44.721	137.163	66.8843
36.9952	122.552	37.187	50.042	43.8278
57.7001	115.385	118.685	178.066	54.5274
139.639	53.8771	123.084	183.234	75.047
148.252	107.622	79.5331	164.248	45.0279
111.847	47.3553	59.1903	38.1786	68.9076
128.838	126.803	39.8441	123.985	45.1837
112.29	56.8432	46.8932	102.846	74.7447
162.432	116.963	78.9243	158.77	53.7816
167.039	93.9497	80.2467	137.161	61.7525
117.259	115.78	54.5267	159.429	75.9433
43.4024	54.0493	36.9853	37.1495	51.4884
46.8919	38.9828	49.7727	172	68.8556
74.5005	102.002	109.519	193.455	59.1831
96.2992	118.055	63.6789	121.4	49.5864
127.653	39.4318	68.2519	107.424	72.9775
93.4644	81.8759	68.5155	46.8218	108.967
151.96	104.892	42.0203	120.281	111.676
38.9163	41.3254	58.2032	131.076	55.5955
102.589	137.602	47.6559	153.934	59.7319
42.2103	138.794	47.9503	94.3636	68.4963
165.426	124.097	44.0802	127.917	78.4374
44.7239	54.5802	63.2051	55.5028	70.896
44.5767	54.3581	52.4622	161.32	90.0505
164.884	73.7702	59.4571	113.844	83.6617
42.9868	120.102	96.983	96.1262	55.1876
116.356	72.8072	82.3037	131.03	53.0036
129.96	64.311	44.1965	44.1666	71.8128
129.023	120.179	40.547	53.733	55.9104
100.78	42.1251	71.4885	100.345	43.939
113.119	174.342	37.6285	81.571	48.1882
91.8249	50.2861	42.7043	119.364	95.3714
129.861	184.549	37.7969	52.5808	59.2659
92.9826	87.6235	132.542	121.255	48.6772
121.616	40.7096	50.3859	56.6153	49.7843
115.822	100.604	38.9894	137.292	56.9115
66.7733	51.8658	58.3204	161.039	55.2371
43.3437	103.096	36.9214	103.221	44.5568
85.0264	191.034	44.914	93.2855	78.5619
102.986	154.34	118.865	156.982	51.3107
138.029	53.3171	43.3067	143.912	82.6963
52.1834	130.32	85.8447	37.1328	71.5102
46.573	38.5171	37.9377	142.238	63.5671
180.885	104.647	68.4298	69.9668	55.5323
70.9458	138.763	75.7048	57.6011	64.7958
160.758	39.1519	49.7946	126.363	40.7615
89.7151	42.6343	67.1284	114.993	86.5021
120.072	38.3142	122.304	134.809	52.0496
49.0544	140.207	49.7553	120.538	50.469
89.9887	131.069	38.6551	163.049	61.0072
87.4609	154.313	64.9054	150.59	62.1401
39.4933	42.2794	39.1651	42.6834	53.4913
37.646	89.6197	71.9507	91.5486	110.579
43.1311	46.5074	39.0928	47.7839	36.9965
161.481	123.104	72.356	109.56	48.2982
84.3435	42.4025	106.293	199.726	38.1426
120.125	96.6185	43.2036	43.3429	52.8249
202.776	158.177	36.9825	110.437	52.6678
114.953	104.438	65.2608	101.849	53.476
136.424	43.7153	57.02	82.4167	49.757
247.353	110.224	39.7695	126.695	64.4357
297.182	95.9229	38.6669	66.0739	91.2969
187.057	113.616	45.3105	37.9933	48.0148
91.1126	109.407	48.5958	46.139	61.0523
105.256	37.6141	59.2988	49.6004	52.5184
42.6865	129.412	48.045	163.09	75.1667
86.0898	39.7656	71.974	38.2503	47.2003
137.867	37.5725	84.0952	122.936	106.084
69.0855	56.871	104.992	156.728	60.0336
86.8664	53.9304	59.0958	136.608	41.7911
146.725	99.4896	44.6008	137.895	135.595
170.228	37.5088	56.9359	55.6805	39.4009
130.795	60.3175	50.9068	135.212	75.9958
65.743	46.2875	41.6145	115.583	39.3166
157.452	43.9101	38.8687	147.702	37.8023
37.6078	57.5777	41.4695	154.023	80.0233
49.3164	144.787	40.5507	149.432	44.2839
153.139	100.477	44.2836	130.05	52.8758
62.1176	167.162	39.8325	47.9227	110.135
104.446	38.7148	41.7873	65.2982	37.7589
197.289	104.32	42.1505	88.2607	52.9359
289.094	128.318	47.1011	148.374	52.7948
121.512	39.8314	45.7724	150.699	57.1668
118.739	142.689	41.3472	124.523	61.3101
115.737	84.898	162.291	133.157	68.2155
108.797	96.2672	45.1456	92.3905	84.1279
84.1217	105.356	75.2776	81.2449	50.3524
44.112	95.1164	37.1392	106.285	83.4689
83.1666	72.4268	114.769	109.998	80.2097
186.479	38.9887	47.1742	109.841	72.3102
169.282	120.559	37.8863	133.563	86.1903
97.4234	52.4644	135.501	41.5447	75.4934
39.1391	93.925	46.4856	133.696	55.6172
189.208	174.814	50.2312	117.949	40.5129
110.941	130.635	85.3944	146.601	37.4795
54.4095	37.0895	36.8975	62.8314	52.7633
71.3786	55.1601	42.1342	120.924	54.8114
38.207	43.4882	127.005	120.164	76.4311
38.4987	38.7574	38.2627	54.3411	68.1195
142.626	46.6029	43.4944	48.7499	61.7557
144.843	103.228	41.8737	96.2451	80.6969
39.5341	45.9274	52.2323	112.949	79.2338
155.893	192.62	38.7829	53.4835	52.6488
75.3284	56.311	39.605	63.8683	50.4242
44.0057	43.5247	48.4153	97.5254	45.6181
148.948	109.813	101.69	125.047	87.387
42.4358	54.761	43.3144	88.2928	56.6762
64.6296	39.9783	52.3058	149.261	93.3073
213.982	174.261	51.1866	111.741	54.9258
44.5904	170.398	57.354	66.1829	54.677
150.589	117.578	37.1585	131.037	52.4587
156.073	137.323	40.0062	112.517	83.4951
96.5426	53.3096	43.0019	143.498	65.8545
99.5979	181.634	39.918	44.108	65.9947
54.372	155.068	47.4382	127.06	74.824
193.722	39.9545	178.82	114.186	42.0922
40.0354	183.913	58.393	45.038	49.7804
85.4689	184.618	38	80.0481	86.1578
198.374	84.4771	84.3251	89.7181	78.6029
128.459	188.592	51.6808	97.6145	38.6165
149.178	67.0795	53.1181	119.962	99.2131
155.641	43.3724	40.4969	123.648	51.0531
154.807	121.19	156.628	175.37	37.054
122.444	166.205	36.971	81.1697	66.3702
103.194	213.675	54.7374	139.884	75.7559
118.241	160.372	73.4117	181.804	67.4549
113.555	38.896	38.6402	112.172	76.4403
99.9492	37.0521	73.3757	146.022	44.3108
146.044	133.925	60.338	137.603	69.4356
49.0167	43.4266	83.9543	101.779	60.8103
151.062	126.227	60.5461	152.231	36.9591
106.748	39.7537	67.792	107.739	86.0631
114.601	47.6209	68.7092	101.76	40.593
128.342	37.1062	45.7934	46.4013	39.9191
203.762	112.289	62.0298	37.2332	54.8913
98.7139	39.0564	40.8966	105.862	92.5862
107.836	81.5657	75.1243	106.832	41.8188
89.2361	170.157	53.4232	136.069	40.6315
38.2403	167.939	38.6617	96.54	62.6216
163.389	41.7626	64.7529	67.6442	38.1362
37.643	149.991	77.9789	91.3289	86.1544
107.765	39.0823	38.6885	82.6115	67.3191
151.024	126.726	50.9225	111.579	49.3311
142.575	154.626	67.1245	90.8886	42.3324
172.845	90.7606	101.113	124.686	51.8289
71.7755	135.901	40.4502	107.647	63.7307
98.613	112.268	39.5386	117.144	40.1924
110.142	43.2164	41.4389	93.935	75.2118
142.62	201.387	40.2629	97.2356	125.391
50.4641	37.0601	52.2619	98.9631	61.1667
63.1798	37.1269	48.1325	105.943	70.129
63.3284	82.1707	54.3653	137.03	51.3854
128.915	117.713	44.6444	121.147	43.476
117.337	56.3858	44.3206	143.244	66.4706
41.4315	43.8132	41.0511	143.891	63.8566
97.3507	177.269	54.058	126.863	78.6065
98.6403	91.4986	46.6958	130.63	77.4823
50.003	132.658	51.3116	90.0911	49.0899
37.5318	122.065	46.2291	158.486	81.676
114.876	43.2201	82.8042	120.611	67.0599
141.979	99.8563	44.4987	120.398	68.4778
152.322	178.287	54.0233	160.345	57.2526
153.463	147.523	106.123	168.342	49.1552
40.9761	37.0196	67.6159	135.118	38.7943
164.978	37.7742	42.6323	121.089	69.8288
48.3201	154.126	39.4574	124.107	50.337
120.976	163.191	38.7017	132.214	47.5901
190.169	69.2375	68.2753	132.991	61.1565
70.272	156.418	37.598	179.812	65.1693
69.8118	100.266	79.9791	110.507	67.5657
117.285	39.6831	76.3618	137.056	57.7411
109.361	97.4278	49.8327	141.896	66.3929
169.164	45.2812	49.9692	146.407	37.5003
97.5497	176.432	193.285	139.881	218.682
172.341	95.1749	41.6144	109.675	84.4704
37.3864	70.6507	57.002	143.596	82.2608
104.964	165.258	44.4751	55.3405	58.1989
97.4908	138.069	126.45	155.428	74.6621
83.8013	145.543	44.7323	126.473	58.236
99.1765	42.3769	36.8794	108.658	39.5154
130.137	136.776	73.8941	96.2071	59.1256
185.109	203.14	95.1805	203.195	72.8334
101.486	99.7083	37.2462	101.2	60.2425
135.078	101.214	52.8321	115.908	47.3329
100.412	80.5267	42.891	145.84	63.6336
138.374	121.631	81.0893	109.907	67.9126
54.3765	42.9292	36.9896	103.651	54.2986
131.154	125.777	39.1372	60.6224	71.0512
122.194	63.7707	67.2881	148.258	60.6722
138.954	47.3687	103.856	133.863	44.2798
143.604	141.194	39.9424	153.561	95.559
76.2789	90.8096	47.7359	125.409	62.2939
108.714	40.2178	78.9454	137.502	47.1996
103.301	127.841	40.8177	71.394	41.0556
113.785	189.733	47.6286	127.141	51.7109
95.9322	42.1793	156.46	109.971	41.3517
40.0062	44.5562	81.4008	146.022	37.9638
99.5928	181.929	52.5425	100.348	38.4472
194.835	76.1585	48.4878	140.759	50.7797
120.41	116.204	75.9738	139.273	56.1622
126.793	103.559	40.9668	138.087	44.9435
168.681	39.694	46.4362	128.46	52.6345
151.356	41.0025	38.9947	109.072	72.5891
104.235	92.2581	152.642	46.271	56.6046
85.3669	70.9689	39.3289	124.839	86.7589
79.2144	125.948	43.8324	102.011	51.1905
41.5475	122.96	40.6167	143.424	59.4915
136.482	48.4604	47.3758	90.8666	40.4227
46.8633	81.4519	40.2831	101.694	49.8
40.5003	40.008	61.8013	82.2472	61.4247
86.9878	70.0404	39.5135	139.779	48.0646
167.878	37.6076	73.1165	159.635	59.8649
83.3052	96.7176	72.2133	102.873	42.2902
69.3777	39.2697	58.4114	144.133	68.9858
86.8801	63.8332	65.2016	133.514	49.0641
90.3178	121.553	43.9348	175.323	59.5968
51.0532	125.636	116.508	38.1945	47.1434
102.48	106.703	63.2295	164.405	53.9981
85.2041	135.262	193.31	138.246	78.5879
99.4508	121.2	44.8171	106.635	86.8265
112.528	180.519	58.9262	54.5426	86.1264
84.5478	121.051	88.0781	114.632	67.4228
86.4107	93.785	77.8664	40.2257	50.3542
120.485	202.365	61.2084	122.073	42.8166
92.128	84.8663	78.5139	100.792	47.7069
104.647	38.0314	80.7672	36.9278	62.043
117.617	72.5401	53.383	66.6174	37.5935
107.385	134.926	48.0999	149.198	62.2609
58.9579	138.952	38.2408	117.476	41.6934
69.3727	47.4216	37.8553	121.827	38.4267
135.502	95.1762	141.899	138.534	52.76
103.837	108.672	37.1769	111.039	80.853
99.0059	112.216	156.744	125.412	63.5214
56.4039	37.499	139.612	105.165	37.8986
95.3795	40.2051	63.3173	186.801	69.0035
81.0521	109.596	79.0058	71.2564	39.9481
40.9102	44.5603	65.0693	70.6062	42.3004
79.0049	156.908	157.232	152.94	44.4989
47.0483	53.1388	84.4684	166.121	83.6238
37.0735	59.177	87.1996	113.889	45.3393
150.566	62.1378	39.9233	49.7334	81.5544
128.597	127.641	40.2959	120.936	40.1666
127.097	198.426	39.8897	90.4473	45.6524
93.6676	94.8003	59.7974	133.774	41.6297
62.7515	39.0473	73.9621	113.334	44.4011
119.306	168.795	37.6022	125.185	39.8696
40.109	47.7516	44.7746	167.86	56.4027
94.3121	40.0976	38.4776	138.361	49.3055
38.7566	138.111	79.0518	128.888	69.5446
154.97	116.529	130.636	95.5389	62.2251
44.0986	115.382	115.539	154.404	40.1717
99.2567	133.093	60.8404	48.238	83.7825
109.393	104.532	111.515	55.9842	46.6179
123.177	37.0876	124.704	88.5385	155.141
119.838	187.32	86.1325	120.526	75.6906
124.342	123.572	193.17	117.729	46.9772
189.689	103.616	140.211	132.297	45.7356
53.6119	73.8219	58.6384	107.26	40.935
78.1493	176.106	52.1031	165.716	52.8093
117.162	85.8331	54.2111	85.2043	97.4987
127.416	134.208	152.554	144.028	38.0918
109.509	131.501	121.694	145.485	75.8423
99.0715	40.7687	158.604	111.282	45.8145
120.486	98.6028	126.213	144.017	70.0141
91.883	39.0169	87.7224	117.811	47.3685
39.8438	92.0956	119.091	80.8955	55.3119
150.718	37.0251	138.895	95.8333	101.966
158.398	43.1165	114.056	148.445	66.1719
59.0117	37.5028	99.299	140.623	37.7163
128.672	38.1412	110.96	120.444	56.4766
125.169	37.0611	84.1783	132.722	77.3679
148.97	124.578	135.018	49.1935	77.4253
136.8	53.122	75.2074	128.967	43.0283
152.256	143.484	43.9649	40.9548	38.1561
165.923	227.897	107.486	70.9578	40.4405
119.707	45.5213	46.7497	96.6675	78.3575
167.965	40.4278	163.951	146.386	68.8591
151.797	200.498	43.9478	48.0351	68.186
43.7047	97.9975	38.6757	102.532	41.7499
58.6269	39.2607	46.263	75.7086	48.75
39.1234	153.289	63.3185	150.623	43.9469
107.726	44.4754	44.1139	42.7579	53.38
58.689	115.559	43.6488	107.911	81.2403
70.8963	62.7292	85.0578	112.379	39.7985
88.902	78.5135	71.9752	93.4066	82.1116
55.3684	37.752	44.1409	69.7334	85.8021
122.414	104.591	37.1659	43.104	51.2429
178.266	39.6503	39.3754	150.466	40.9931
87.1647	150.638	42.1232	115.013	47.7142
144.933	116.783	87.8471	84.2736	67.0214
95.0605	39.8936	37.9439	92.6105	70.4338
241.866	115.608	39.3914	162.867	43.4047
216.669	138.184	89.9027	67.109	66.1668
213.008	137.396	76.8054	50.9675	37.6347
237.045	45.4163	70.9406	109.028	45.8452
36.9763	50.2557	39.3628	75.1886	49.7199
75.8902	98.2271	40.6041	173.631	40.2014
130.892	48.7049	276.132	95.0802	64.0036
151.378	100.047	99.2072	112.14	37.0764
167.582	61.3072	47.0908	145.18	69.9136
42.9716	151.496	61.4179	107.227	39.9298
50.1607	41.2568	98.0575	64.1214	65.7221
39.0897	90.3551	80.6913	106.173	61.0377
69.4231	87.6875	37.9234	94.8124	58.3958
113.856	38.1832	51.1795	118.194	81.0008
113.827	105.477	53.0167	98.7175	61.3292
105.695	160.567	57.6725	37.369	48.6286
124.737	184.669	37.1087	103.085	69.4441
117.351	191.537	66.3543	126.954	75.297
139.433	69.2985	47.0908	145.198	101.871
108.242	106.021	43.6942	42.8848	67.8946
96.6955	192.14	37.8027	110.528	101.736
113.091	133.531	37.924	171.613	49.4129
47.2167	39.4532	63.7901	149.823	109.727
123.992	155.486	64.6502	161.652	39.9945
81.0293	89.8877	215.69	102.252	48.5529
114.403	37.2077	140.519	150.842	40.3331
59.3366	142.337	60.5467	142.075	40.1873
60.0578	57.4374	41.739	151.005	61.4558
39.8815	49.0472	37.4503	92.5209	66.036
96.2507	125.016	119.204	122.262	37.9986
113.053	43.7757	85.8545	126.439	69.5177
113.905	95.834	38.3616	38.1166	74.3814
115.701	42.8923	39.7324	120.447	37.8213
111.968	126.088	45.7848	114.163	44.8276
94.8819	47.3896	47.7995	141.77	40.1268
57.7821	45.7605	46.6676	151.522	59.0057
63.7681	44.1131	41.2741	37.1371	66.1041
134.9	38.0384	45.5878	128.682	86.7229
118.44	75.3254	37.325	146.11	50.9539
114.63	40.2157	44.2562	130.72	59.8959
100.358	41.5191	69.8824	197.747	38.4945
39.8152	38.985	166.539	57.2254	60.7952
103.694	114.654	108.202	121.053	50.1096
109.565	124.696	191.794	143.277	63.3914
44.0997	124.432	116.882	77.1533	45.1188
67.7657	108.15	37.838	129.081	85.6999
112.891	109.087	39.444	147.955	49.9566
77.0133	68.2352	68.8755	135.965	71.1559
115.739	99.2517	85.4153	154.165	44.8248
69.9521	140.865	117.665	113.724	37.638
90.424	137.028	40.3931	68.7812	59.1154
95.6244	103.188	228.342	163.317	53.2195
134.517	107.605	45.6045	89.6395	53.2689
70.279	170.777	41.6612	94.9146	53.9371
134.214	45.0146	63.4902	145.692	50.9051
127.187	103.347	58.2879	104.336	45.3182
116.294	127.095	82.2811	95.9417	63.7207
120.471	96.8965	48.4802	185.86	66.2723
118.056	42.3592	77.7128	165.269	61.6071
91.5234	148.921	113.418	43.0142	71.5566
115.616	147.518	66.0713	131.989	92.1861
66.4392	130.228	46.7015	181.754	64.3152
140.389	43.0832	114.348	118.209	53.5358
118.336	143.546	75.0162	179.621	37.3448
117.766	43.9676	41.1522	157.953	44.4752
75.3526	37.1421	72.1648	128.875	59.7077
38.2102	42.5362	57.6222	113.837	49.1521
171.607	101.12	66.9771	38.0997	81.841
104.321	45.9073	72.6004	155.497	37.6354
115.403	76.5196	95.2084	53.2182	40.2811
167.657	155.931	49.8697	37.2152	45.7921
185.969	131.709	50.4523	104.194	76.1882
165.19	37.7039	37.5419	65.6212	72.6807
160.025	76.2748	37.211	65.9036	76.5917
132.347	128.561	39.1902	122.958	193.22
138.176	75.6803	72.6317	121.487	52.2746
98.2223	154.206	45.2243	210.114	73.8978
80.7544	101.264	86.4395	121.783	41.929
52.9952	160.496	70.5182	188.029	78.8701
164.186	101.861	69.1856	174.754	47.7394
125.017	39.4363	46.4811	135.088	38.0443
101.113	44.9177	43.0672	186.466	88.0802
121.163	43.191	132.138	185.726	91.4957
187.39	101.541	42.6311	171.892	43.0463
112.428	40.1214	46.0761	87.4352	59.1134
119.181	82.5521	78.8503	136.649	38.8116
194.562	42.6848	61.2665	129.761	68.7695
203.073	52.2161	83.1376	130.635	70.6829
121.68	39.9234	74.1613	56.2886	103.024
141.208	111.225	37.0343	151.654	43.9117
129.742	70.3447	38.3678	156.088	94.1307
127.538	116.936	107.983	65.2539	81.3312
183.95	40.6474	109.736	168.637	46.4058
41.755	157.114	38.5983	148.915	46.9207
121.272	37.6518	48.123	181.775	223.496
141.032	92.1793	52.9412	93.977	42.5027
70.4709	100.324	87.5855	139.488	65.3193
174.504	46.0172	36.8828	79.7827	63.8376
63.0026	91.916	41.5613	115.242	101.55
127.586	39.891	82.6709	110.408	55.4019
52.0745	38.9604	58.6902	40.3997	60.9142
67.7412	149.177	113.565	127.783	87.7383
128.839	39.4192	161.827	37.7181	37.0789
140.641	41.6675	92.1251	146.226	78.5661
91.8942	38.7068	37.2461	72.3058	44.854
140.143	95.8741	56.5034	72.008	36.8876
135.73	40.388	102.055	90.5529	64.0191
130.754	41.6629	109.05	49.0357	38.6755
115.906	42.6997	91.9293	107.21	76.1506
86.308	43.9853	44.5261	80.5901	81.4183
119.53	228.325	65.671	148.655	69.7762
107.655	44.6638	38.9909	162.326	53.8742
44.8441	46.3702	43.4316	103.655	75.8073
202.81	166.416	41.6419	135.856	65.5761
83.4194	114.332	41.7801	46.8302	42.1019
146.277	39.9087	202.402	68.7772	42.7545
121.207	107.98	100.273	102.731	53.5883
120.767	109.731	195.78	80.0794	49.605
145.82	157.656	46.253	93.8754	63.4613
128.325	275.628	71.5813	108.953	47.6532
137.545	119.05	39.3499	124.113	116.263
137.959	212.441	41.8534	138.663	39.5486
79.8198	78.495	38.9619	104.891	49.5035
38.4547	138.042	37.8181	129.514	49.8298
131.175	37.3678	49.5318	93.6344	47.1049
140.3	145.517	49.3873	88.397	63.7615
37.7014	56.7091	73.5668	131.519	84.6594
86.1059	36.8902	80.1785	49.4019	74.7075
38.0569	38.9774	61.0791	62.9427	47.3573
139.768	61.3536	55.9941	115.783	103.807
172.087	80.3961	56.7894	80.0392	68.2225
166.318	66.9021	60.7112	125.517	66.3872
90.6835	105.905	108.893	73.9815	44.7152
126.299	110.852	78.7311	95.3997	93.4084
92.0568	103.944	44.9087	99.5876	39.9598
40.7582	154.536	42.9303	127.141	52.8746
191.502	67.8847	57.0477	83.9159	42.5914
101.599	89.0653	41.4302	102.658	40.766
124.581	95.9988	37.6859	99.0915	106.428
77.3321	94.3933	81.7077	162.732	47.7542
105.931	55.4839	37.5758	140.517	72.5056
82.4884	69.8704	76.8958	120.452	37.0404
128.746	77.3429	75.0425	115.565	78.1604
39.281	39.7648	42.1068	140.479	60.6163
86.6661	40.6864	37.4672	100.345	74.85
121.105	51.0269	38.2007	96.9093	63.8892
102.506	107.021	101.864	98.3662	53.0474
37.1051	136.961	54.3716	125.389	40.3225
41.8142	84.871	175.592	134.367	44.8388
99.7212	37.8939	90.004	132.917	56.8979
101.856	71.9802	108.228	123.004	57.5254
101.652	37.2446	177.883	83.5445	84.4169
142.468	44.8781	42.9591	53.3589	37.0902
84.5571	192.698	91.3285	144.725	88.7479
152.605	54.6713	64.3455	110.12	111.326
157.788	50.3398	163.138	136.651	51.983
116.206	41.0934	37.9706	123.598	91.8247
76.472	79.3802	63.9834	128.015	52.39
88.3418	47.1936	40.8914	37.9575	62.1783
83.2208	165.937	38.7549	133.122	60.5767
100.622	37.8193	41.298	86.7745	72.3337
133.027	37.0645	44.6072	111.149	70.8864
114.749	120.126	86.8458	38.9106	77.2399
41.8281	119.587	40.4287	127.939	75.3921
99.4829	153.164	40.772	112.836	57.7504
76.5587	39.9043	78.2145	103.045	88.6916
82.9659	40.9833	39.86	131.206	87.1263
49.4778	120.694	37.3303	170.536	71.3932
53.135	63.9923	38.2561	112.432	39.7341
81.1579	40.1575	92.6701	103.881	68.7401
37.2039	44.5802	107.616	108.135	40.4121
93.732	52.0109	47.0753	52.601	67.3316
82.3512	41.5774	37.604	100.204	64.9502
164.277	51.0916	40.0955	42.2284	69.596
134.268	122.709	90.9445	109.032	59.0332
85.3855	40.6186	73.5512	87.2678	58.0597
144.97	43.9089	85.5613	93.9877	84.3624
112.766	87.2594	41.3177	113.15	76.2115
112.345	45.56	51.8214	125.573	37.9693
137.214	42.1466	100.151	188.513	51.9461
195.931	135.81	40.833	88.2321	81.3706
40.9297	125.55	37.724	85.8393	58.2106
130.443	194.817	61.371	146.793	77.2117
138.191	152.614	89.548	114.732	43.8979
73.8915	54.4892	67.112	108.039	43.2021
81.9966	182.03	135.64	210.052	75.0065
140.27	77.9404	51.6681	106.979	40.5617
117.827	76.3031	42.0533	101.237	60.4895
39.6715	157.405	38.61	130.236	57.8306
180.601	43.0045	37.148	80.0408	50.9376
172.241	68.4186	45.2251	106.954	47.0483
173.741	65.4212	37.0332	142.937	54.6537
46.8181	154.018	37.0806	109.372	66.2921
139.792	62.9118	39.434	83.8232	52.147
45.1658	136.278	93.8464	78.6639	80.0768
189.515	53.7544	39.0855	104.936	61.9212
59.3805	109.838	65.083	62.6015	65.647
41.0894	129.471	124.463	86.9143	37.7795
85.849	105.921	81.3509	105.823	54.4377
50.6927	122.386	68.5862	100.742	58.402
144.331	73.6253	44.8346	73.1482	44.4191
55.7681	39.5112	42.4823	127.609	71.1965
117.628	44.1722	37.0815	46.3257	65.3039
123.41	37.6086	67.0774	65.8374	50.3787
82.2786	47.0606	80.855	71.5106	50.7995
89.6548	54.4037	106.065	79.5375	42.9777
57.5406	60.6698	39.5457	92.2226	49.6166
40.3931	149.006	98.6652	55.0662	125.147
38.1081	44.5746	61.9596	148.155	40.733
110.543	158.764	48.1907	108.424	60.8489
127.641	38.0666	75.9495	73.5892	37.257
39.2041	58.2907	45.3594	43.8697	44.7793
37.0132	175.637	115.612	80.9777	43.4824
107.159	124.419	160.738	47.2991	43.4749
38.5672	44.3804	37.7826	91.6312	38.3521
38.1727	103.923	54.7508	123.782	56.0196
172.141	146.083	50.2372	102.155	48.4106
42.8139	76.5053	40.7024	88.8099	39.3392
47.36	140.243	41.5014	117.692	58.5698
40.3641	37.2372	39.1899	115.432	39.1532
61.0634	43.3283	43.6961	92.2957	37.2679
134.244	148.14	41.5495	90.2549	67.4863
65.2186	94.2744	44.3977	110.28	49.0444
45.6071	54.463	50.2693	91.337	57.3892
42.7849	211.403	60.7734	100.476	70.8552
51.0905	133.338	58.2893	99.855	64.2118
89.8591	137.495	77.7918	94.7872	87.1437
184.995	136.34	95.9809	103.857	44.9409
122.454	96.4958	52.078	102.014	82.869
117.406	69.8532	67.0157	42.5457	65.7785
57.2099	143.889	44.5605	140.627	47.4638
137.993	63.1961	79.745	87.1587	47.2807
103.056	99.3735	174.589	91.2834	99.4936
47.7156	147.348	42.8319	109.965	49.42
72.5224	80.3329	68.7159	115.679	73.2369
50.6774	148.036	40.2323	85.6952	45.1803
107.097	39.4021	45.4315	111.474	68.4317
70.2941	64.7701	71.4306	112.403	76.8444
153.547	107.425	82.2436	135.267	37.7901
38.8398	40.2877	113.321	128.231	69.7774
113.413	78.8734	43.4163	119.416	63.7315
95.8703	186.639	68.0139	63.3826	39.6069
42.1977	101.63	134.816	101.695	37.4348
44.0713	53.0528	44.3067	115.892	59.0795
47.0406	38.5968	39.1514	139.655	81.1332
145.879	39.076	116.349	110.014	79.4478
146.163	90.4595	77.0485	164.081	46.1987
52.1418	93.8924	51.8785	129.1	44.748
40.0732	141.248	37.8247	85.2069	83.4112
41.4132	118.566	66.7829	117.814	62.8155
84.5743	156.646	77.7038	107.826	105.909
43.3653	48.3116	54.6616	113.212	46.0949
40.6377	47.632	97.6305	119.762	37.9642
47.1429	41.6176	39.935	73.03	43.6304
51.5863	79.9071	61.4795	76.5052	66.546
42.9406	42.7958	43.3842	114.685	45.1758
54.7834	104.415	46.6822	152.82	73.7001
181.28	192.923	37.0818	105.988	39.4364
78.4076	118.492	93.6917	77.1902	104.351
41.8237	89.8406	65.7455	74.5181	76.9063
42.1327	108.115	37.9337	154.906	41.8923
175.659	53.5789	45.3558	106.39	39.5165
39.3924	107.653	79.9303	57.8032	58.391
74.2291	111.796	93.274	83.6771	72.0258
122.594	51.4973	41.2274	116.765	81.1527
159.485	111.519	119.971	98.1009	83.4454
47.3346	130.09	43.1974	89.5778	146.924
42.1854	109.698	44.7467	105.063	37.9835
102.628	52.8305	85.98	107.034	52.9921
42.7967	39.0515	49.88	72.5345	40.7073
96.6641	136.459	43.7907	104.957	60.1851
65.131	183.535	74.2898	161.188	38.7375
149.425	41.2699	38.3141	94.1056	41.9256
212.111	115.804	44.7626	138.585	79.7765
192.185	38.3243	96.391	95.4784	107.749
236.245	122.374	65.0495	93.2486	61.9578
184.553	43.0347	152.221	137.378	37.1867
47.0717	90.6158	51.5637	75.6479	48.1273
42.053	107.754	108.044	98.6442	84.5728
143.983	47.1722	75.7823	113.905	44.1367
36.9473	85.2602	57.3479	80.8158	53.2934
44.4867	87.3554	67.3434	87.6616	56.9112
75.6462	147.947	66.0226	73.2942	53.4316
144.206	149.55	46.8176	96.981	63.6509
42.1773	88.9381	39.8468	120.735	48.2833
201.53	40.894	99.081	109.257	53.0513
38.2532	212.843	40.2661	93.8456	67.8743
150.757	39.9995	129.052	59.4339	58.0923
37.3427	56.8019	137.266	96.1133	50.2118
40.9607	288.044	61.4447	89.9224	55.8271
48.2405	115.123	112.815	64.1599	46.2827
39.1574	154.021	46.2924	83.6502	39.3578
197.351	169.694	76.0434	95.0635	44.8869
62.7463	155.984	37.4673	77.1315	49.0389
37.1508	39.77	78.9277	40.049	47.2388
122.647	58.2608	72.8375	116.626	56.4354
44.9268	42.1028	39.8076	56.3556	61.5314
109.494	38.3794	78.8193	86.8819	59.9653
81.9258	62.0157	107.01	70.493	102.015
151.459	39.0675	49.5533	120.901	58.4694
106.646	41.3999	201.381	103.908	37.442
181.445	52.0963	43.327	85.7086	40.0189
62.6466	47.0557	79.9511	89.2998	57.9483
123.153	89.5053	63.4467	77.4016	73.3409
97.4956	103.045	65.4204	106.524	79.0226
135.631	46.623	83.5604	57.1852	69.0877
108.436	47.8636	42.8655	80.0913	64.8742
43.8723	41.666	64.7164	37.9343	54.8206
64.1607	94.6692	67.7583	65.2595	51.7077
37.9522	58.7163	37.2916	134.383	76.4542
37.0359	81.589	38.2189	99.4536	50.7413
133.043	42.0561	42.3872	92.4178	47.3306
169.061	85.7733	39.0105	82.1053	59.2299
42.5257	49.1611	101.925	75.2034	120.381
37.0529	122.737	102.814	77.6015	47.4549
39.8174	68.7809	86.2372	80.5633	41.0522
50.2825	157.143	85.0709	52.3963	73.5732
41.1864	128.301	70.8999	142.228	37.9995
203.431	157.705	37.5131	101.849	99.8239
134.605	53.0799	57.3897	37.7139	46.1567
45.0355	124.007	63.9988	47.9681	37.1402
123.396	37.9586	53.0071	112.39	66.13
59.1061	52.1381	139.686	119.828	38.8528
157.359	43.3526	41.0364	82.7808	46.7491
38.1596	39.0795	72.5402	39.4258	63.3846
111.581	179.36	56.5202	64.1147	75.7971
249.281	309.278	46.2596	146.417	71.6274
39.9776	40.7543	42.4751	67.3123	64.8201
41.7761	41.1641	76.4007	39.0257	36.9877
170.467	63.8736	104.063	70.1174	43.2158
56.4722	55.1945	158.963	130.375	109.864
100.88	47.3815	103.861	144.197	64.1578
169.457	47.9483	60.4755	123.877	55.3212
111.92	48.9059	165.229	101.867	65.2464
46.0048	119.461	159.81	108.377	60.3153
222.905	36.8825	66.937	176.467	49.6782
54.8137	40.0406	67.8161	95.0886	66.5741
42.4108	207.314	37.4865	116.728	43.3247
40.5164	107.792	36.9297	81.6166	45.6831
88.0951	205.178	68.4401	128.069	74.3919
38.623	51.3059	41.8264	99.6987	99.9948
77.4144	36.9101	42.4559	84.0577	120.62
37.2054	89.1887	122.942	40.7457	37.0161
43.1045	40.5257	79.1996	74.7566	50.7669
124.082	42.7427	45.7878	115.974	41.8658
141.993	55.7365	151.505	37.5262	65.5778
78.4372	38.9604	38.7003	76.1644	76.05
133.24	65.8672	36.9096	133.75	38.2839
143.146	47.3151	39.3884	43.5209	38.951
39.7036	149.663	126.95	38.0729	65.6466
118.511	93.6489	50.9061	123.27	46.8448
140.921	39.3338	36.9895	94.1031	54.1444
45.7265	180.998	38.0601	109.784	70.1792
134.656	173.26	47.0692	124.608	38.5536
115.371	132.612	40.3151	108.576	40.5608
93.9236	61.5816	85.6701	94.4853	82.7142
88.2861	87.91	63.4582	136.946	46.1093
40.5903	90.4706	47.5128	117.295	54.5879
178.429	118.59	41.984	119.817	67.4388
131.299	103.25	66.7023	80.0999	59.0514
52.7171	88.6766	75.6885	89.5969	45.2366
79.925	75.6641	37.672	68.0057	58.8989
101.125	164.545	62.6598	49.1446	49.6029
153.661	40.4742	105.878	91.4478	41.1684
107.785	177.543	80.8378	86.523	55.6793
38.3819	158.159	110.11	168.13	84.567
55.2413	120.504	84.4596	79.8316	54.3303
167.429	73.0107	95.96	56.2891	83.3488
104.91	38.6183	42.199	116.065	58.0492
107.166	86.8433	65.6327	104.786	69.0419
119.351	115.665	65.1512	88.14	58.9332
45.0757	38.3921	56.5935	159.074	62.3404
80.7189	119.864	84.3216	75.3471	46.1475
120.333	54.4272	40.2783	101.791	45.4746
90.24	84.6683	94.9822	124.536	47.8006
68.8061	104.684	49.2792	37.452	69.4945
54.7113	131.797	75.6711	40.1292	59.011
89.8008	41.2525	44.8131	70.9983	90.5337
155.723	71.0619	38.7084	89.9324	48.6102
92.6725	120.685	119.53	112.38	54.932
43.9616	167.369	99.2581	96.0303	52.6979
42.3226	192.118	40.1686	83.2693	42.2921
141.852	42.3795	37.5349	125.184	43.4264
105.334	47.5233	46.7725	67.2647	44.7909
114.911	130.963	50.6882	106.251	67.249
87.7803	171.655	118.836	94.1503	54.9418
136.382	119.049	41.7929	130.53	56.7468
112.362	42.7068	36.9518	102.086	63.0597
135.673	45.0517	60.4154	59.7706	102.464
148.085	47.3768	47.0152	37.7639	41.8907
100.639	126.924	50.0607	125.669	48.2733
73.6745	40.2695	66.533	160.346	66.2374
59.5865	113.662	38.886	84.6852	73.436
124.677	46.6903	46.4905	107.89	41.9361
155.771	100.041	50.2359	107.398	85.8776
117.19	82.4427	36.9113	144.021	73.7013
114.139	164.472	42.1199	131.641	60.5069
66.2152	43.4928	158.668	68.5892	52.842
106.23	71.1716	69.5571	54.4633	63.5937
100.361	150.649	36.9763	51.1199	43.2808
176.392	48.3105	39.7015	93.4992	62.1151
105.532	107.279	68.5602	105.874	42.8949
125.427	38.9236	67.9498	124.136	45.4359
100.137	119.161	68.0639	66.7469	39.4923
65.6864	113.664	108.755	66.7632	50.726
211.491	38.9432	96.4193	116.047	47.7031
44.0728	101.93	70.812	76.8574	38.8755
143.672	39.4736	62.3766	57.9946	38.4482
36.953	99.297	64.0675	92.2123	39.82
112.844	44.9926	66.105	40.6514	75.7182
40.6534	37.4433	42.1744	95.2415	64.1627
146.983	208.753	84.5854	94.7121	80.3071
108.808	118.005	72.5581	95.0485	41.7181
65.4244	38.057	45.7843	83.7495	59.7256
87.0643	40.0768	89.9128	52.2858	55.7403
160.236	77.0077	38.7525	94.5249	72.8419
101.942	39.3495	40.546	88.6043	50.2144
41.2861	125.106	91.8076	52.9765	72.0238
83.1908	51.9404	93.0756	109.453	67.4164
105.771	38.4852	62.7245	79.662	65.6443
133.449	43.1324	105.047	71.2592	41.1106
189.639	48.4984	77.1553	83.9274	41.841
155.81	146.896	58.8348	59.8582	68.7974
42.3482	118.482	96.1795	52.3665	80.5468
110.455	39.2951	37.2829	77.8001	54.8249
47.2339	63.7	97.0586	95.1926	43.612
125.635	43.4621	57.017	89.944	63.2304
77.2168	161.924	61.4325	90.6806	43.6885
69.8349	72.9537	41.4867	79.6229	61.5456
68.4035	40.2755	107.325	63.1345	58.1467
115.532	166.431	115.104	143.234	38.4609
51.2225	69.0097	117.648	51.6409	67.3274
137.126	186.076	40.2887	115.634	71.2074
112.701	134.49	68.6321	81.1502	54.314
38.6502	89.0267	38.0018	58.5997	52.2599
149.019	39.2479	86.4306	211.783	39.3755
170.522	40.7309	88.007	39.6552	41.07
107.693	51.4323	60.9855	143.493	44.3172
41.0626	175.239	40.7727	136.075	36.8812
53.7076	65.3607	40.638	152.404	72.6284
53.9267	62.9584	57.4694	150.352	38.4983
158.529	38.3347	52.541	149.842	55.0583
59.8618	38.6844	71.527	142.314	37.0403
128.014	38.5461	58.5598	86.2207	38.9521
37.27	88.3694	41.9234	71.7233	62.569
131.674	37.6005	77.202	105.961	63.6762
37.2042	72.8641	37.5716	113.978	42.2021
111.464	40.1495	74.7526	47.5902	52.8672
138.327	65.9865	71.9839	39.4773	51.1923
151.266	137.317	52.1789	210.37	66.153
76.1825	71.697	91.3782	95.4308	53.0598
112.306	37.1548	134.328	161.577	53.9931
90.852	39.0643	86.7669	111.077	38.6517
107.633	38.7893	100.145	108.782	50.4185
127.728	65.5752	75.7432	88.2111	51.1375
153.415	185.982	52.9002	191.65	38.5569
80.6234	141.751	103.27	100.687	50.6559
165.006	53.5779	84.7157	147.392	47.8647
130.801	140.242	78.5082	154.316	39.5727
86.8652	41.2484	42.5381	117.695	44.3624
98.8979	48.0111	128.695	128.064	38.0034
119.122	100.104	49.3208	72.485	61.2873
64.6033	65.563	38.2228	177.333	52.205
171.383	39.0842	41.2195	208.389	48.237
131.296	42.5407	82.3386	73.0101	48.8076
80.6117	179.89	74.6413	116.547	48.2968
168.635	38.578	37.0285	93.2598	50.213
111.853	119.315	57.5813	37.1477	61.1992
158.59	53.8762	76.7782	74.1251	45.6836
39.9179	195.184	100.827	120.522	69.9762
81.9162	44.4906	78.7572	145.489	54.8961
36.9012	150.535	54.8514	206.312	55.4822
157.219	100.559	84.6952	78.3255	48.7238
100.034	138.276	44.2275	108.85	57.7722
47.9708	107.275	66.9389	72.4667	54.075
80.8836	38.7905	119.96	170.844	72.0043
109.222	173.929	79.0256	101.185	50.134
44.5897	109.648	36.9302	78.6021	69.053
88.6889	101.862	40.2098	118.429	63.0909
75.6016	124.16	62.9136	113.499	37.2423
113.904	65.9939	49.9205	117.106	59.6324
82.9198	42.7249	86.3197	125.894	66.5761
178.005	157.668	73.9062	128.802	53.9558
129.029	37.5851	83.8829	38.6606	63.3256
37.5188	39.034	81.5017	82.7948	54.0052
181.733	120.856	38.3928	91.8093	74.0328
38.9688	61.3408	78.1951	50.8198	69.2728
44.9861	85.9873	39.0853	45.3446	41.0084
77.7434	110.905	108.286	124.518	61.4552
157.204	39.6872	88.8708	138.995	52.408
150.705	37.0091	40.8026	124.474	74.4142
63.9365	39.5194	46.5647	67.2355	60.0124
79.6428	209.101	66.2449	116.324	49.7614
93.7539	40.0062	174.341	115.991	48.1762
137.406	81.7932	85.5582	120.732	59.5837
37.0293	47.6324	39.9846	89.3054	45.7758
127.926	157.094	40.8071	49.9727	41.4498
185.548	39.6834	50.1674	129.189	66.5218
130.532	44.6592	198.754	145.701	53.4415
158.079	92.1696	121.666	136.336	59.3563
45.366	71.8689	67.9769	41.8845	43.4674
181.037	56.3113	81.1044	129.384	103.486
93.8928	133.341	78.9318	142.073	48.3076
66.794	39.8349	49.2885	141.176	48.1835
81.7415	165.431	45.0243	196.09	60.4962
179.949	179.381	48.3198	78.616	85.2234
43.1316	50.8934	192.12	83.3268	40.6175
40.5054	40.2777	81.4293	142.481	105.784
69.7705	51.1495	39.1504	76.5084	48.6098
149.375	56.5308	72.8876	139.971	38.2443
42.4457	59.9289	39.076	114.105	47.9844
74.6286	53.5684	88.1056	60.2249	48.7822
82.0538	167.106	61.6608	138.477	48.3305
38.1373	42.7963	122.983	141.952	52.4304
57.1401	60.1762	78.0274	104.51	56.9503
143.92	54.4159	83.1917	78.7066	50.6449
57.5784	54.5356	79.2827	123.03	62.6062
207.328	257.58	64.9641	87.6776	54.3491
91.7054	301.191	75.2637	98.071	62.9964
39.1989	382.317	71.4806	139.523	61.9776
181.883		106.974	79.4284	49.9736
49.3952		104.788	91.7308	52.03
131.473		42.6421	76.3474	123.014
78.1639		42.0608	76.6841	56.027
210.295		40.4855	131.911	43.8676
124.634		155.325	83.0437	44.7732
150.016		78.2791	137.681	53.3295
145.635		63.2313	43.2013	51.9841
44.5826		39.4937	170.619	37.0434
194.983		66.018	36.9265	54.2711
156.315		56.4302	38.649	52.8587
134.972		38.5316	38.257	77.3104
75.0429		64.4777	193.587	45.9161
216.714		82.4143	100.642	84.4069
71.1656		37.8822	40.9963	42.5109
153.851		38.9418	100.579	82.2313
162.194		42.5442	114.432	48.9331
120.992		147.582	97.0198	50.4213
96.1869		120.302	99.415	57.913
206.278		86.9562	90.3	53.0881
37.3525		37.8751	103.556	63.7606
111.379		42.7271	148.058	56.8373
156.991		37.8063	138.108	54.7266
154.592		55.845	147.9	49.4695
103.022		84.9491	61.2889	144.638
78.6102		145.965	186.915	43.6921
82.7346		73.5023	150.368	44.8241
68.0124		61.3795	39.656	60.862
205.102		50.1398	37.1442	53.5556
49.7467		60.3464	60.3423	62.521
40.5392		85.0731	48.9363	55.9436
37.1099		55.9508	87.4648	64.0786
209.207		37.241	101.604	45.1895
237.55		48.2401	70.7547	76.4846
134.462		70.897	38.0287	59.7469
139.74		72.556	111.558	56.3821
54.3536		149.807	122.749	40.9722
38.3485		58.9468	147.453	49.2413
188.969		117.531	54.4001	68.3717
77.5479		67.4325	129.249	48.8751
67.3396		118.567	55.548	41.93
111.613		84.3535	172.348	52.811
226.189		39.7166	86.8212	92.6904
37.6602		68.7104	38.1287	59.5656
36.8976		37.5142	86.1482	43.2289
189.271		79.8433	138.387	42.5506
179.447		112.141	151.468	48.1883
147.98		90.0122	157.871	48.4278
260.322		45.8567	39.3597	40.7412
111.788		73.6714	46.8117	40.4759
160.982		90.737	145.17	37.2679
250.896		42.1724	40.7574	64.0146
197.11		89.1728	89.3553	72.7037
210.231		56.2053	141	48.5839
44.8482		64.4781	40.8981	50.1879
40.0647		43.1938	98.7042	71.1519
97.49		41.3472	127.793	43.8496
47.5705		75.886	150.527	47.771
168.002		123.443	100.575	57.476
115.388		131.748	103.909	53.6206
40.5408		77.9236	131.018	62.6999
157.735		143.263	185.424	44.7527
51.059		38.1214	95.6341	61.4045
41.3351		65.2632	81.153	85.1343
98.8682		51.0219	96.8345	69.8036
115.031		41.5586	85.9677	84.0519
157.678		38.4786	121.691	63.2638
123.383		39.679	97.5824	53.154
120.698		37.284	138.945	70.4534
118.93		97.1958	82.1837	45.1136
56.7696		38.6648	135.192	60.4922
160.982		44.1598	123.975	37.9709
72.3817		70.1578	126.385	66.8698
88.8479		48.296	77.908	114.052
87.2216		51.3862	145.698	69.9423
38.4842		38.339	94.7518	102.907
104.542		37.0067	132.906	62.0713
97.692		47.3839	127.949	59.3013
217.514		52.018	141.318	60.7013
40.8752		117.538	148.843	42.8707
117.522		43.3173	121.794	54.0852
193.93		37.9007	177.081	49.8762
82.3941		49.8707	166.049	59.8432
37.8819		88.1105	118.601	59.3416
100.193		47.4765	54.2454	62.1086
126.131		40.2798	120.28	50.4614
98.4973		37.79	102.68	80.6696
125.86		57.7984	109.948	53.7764
121.379		39.7547	134.24	65.1054
82.5566		54.0453	113.533	69.2068
98.6665		107.567	126.45	78.4614
45.5696		75.7386	129.368	77.4782
202.359		54.2966	113.792	87.1403
210.583		43.1394	100.264	42.9653
186.983		44.0995	45.5038	81.381
43.7733		48.1384	95.0626	44.169
153.877		38.7325	112.185	59.9237
120.7		152.5	152.402	48.901
62.9493		42.5878	134.869	56.9587
41.9584		40.6029	126.536	44.0071
80.4668		46.6149	38.5119	64.2477
55.3313		44.7471	44.4718	58.8201
38.2159		58.0365	139.818	64.3356
37.4284		208.955	157.655	58.4825
96.4555		59.7734	194.257	55.9168
117.987		56.7652	79.522	58.6241
103.686		58.2156	95.6097	121.589
142.27		144.809	149.304	55.3379
116.935		118.847	49.7506	56.3236
39.9393		38.4906	107.842	41.8039
129.835		247.668	129.234	43.9017
110.013		60.6024	155.489	41.2638
115.047		43.756	154.754	65.9381
179.322		42.7535	189.168	54.8311
112.292		45.7518	142.656	39.9089
128.877		38.2108	95.7248	57.1797
150.426		69.2352	118.253	60.7566
185.915		126.99	48.7109	43.1562
45.9288		210.789	141.149	58.909
135.23		44	49.8179	51.4265
139.31		41.4477	145.352	63.7177
124.327		123.926	86.2785	73.8124
71.0817		81.9879	71.0092	51.3419
65.5397		40.351	153.667	59.8001
164.12		69.4297	94.1044	65.8955
66.4764		42.1455	177.614	66.2847
178.502		53.7731	129.251	49.6384
79.289		73.6805	115.219	50.5969
157.84		131.658	158.442	69.8466
68.4258		37.7941	149.154	74.2213
122.979		58.7904	126.409	70.2332
127.768		112.511	87.9634	65.3537
106.47		38.879	158.645	76.6918
77.5349		57.9592	133.662	85.4613
108.364		37.2272	58.7363	64.3365
151.515		39.2492	128.755	44.291
104.784		38.4871	97.173	51.7661
150.047		50.8963	84.7747	57.0765
238.711		144.922	147.319	51.5693
89.6818		47.2171	135.608	49.0162
119.285		113.869	132.453	51.586
74.5617		49.1397	94.1842	82.5559
125.79		37.9847	145.719	58.6386
90.5139		45.5207	37.8795	54.1989
41.6425		37.7772	123.428	50.4403
127.797		44.0632	126.315	54.2318
157.501		60.3493	143.76	79.7925
131.053		66.506	145.975	130.829
107.641		43.2721	127.075	58.3169
129.321		41.0451	133.397	63.6039
124.133		42.4594	125.094	65.937
109.646		37.7693	129.501	46.9619
44.63		89.0714	111.245	71.7237
37.0036		65.0275	164.964	61.9329
156.335		44.5513	174.573	52.1777
166.754		91.545	153.484	39.2935
37.3871		48.5514	37.5707	58.2688
181.927		80.2842	99.136	41.175
39.4134		37.7481	44.217	39.2234
113.386		87.3265	161.364	76.3435
175.68		39.1102	110.7	58.3531
82.0704		105.016	166.808	69.2855
164.346		70.0008	151.718	46.1534
249.785		139.04	129.564	52.3173
231.752		108.514	139.295	42.8704
142.902		91.0797	184.891	72.1826
117.371		44.7815	162.418	63.0057
158.406		46.9084	39.8903	72.6286
37.2765		51.7165	38.6954	57.1748
114.157		39.2142	149.3	53.1043
158.998		37.9569	40.1429	42.6123
105.106		39.7469	56.0818	60.3024
192.371		114.651	38.7845	39.1569
65.7461		50.5853	37.4461	145.784
44.5036		75.1168	143.997	49.4232
120.184		38.0408	207.136	48.2748
185.552		37.1469	122.129	39.8708
166.459		79.0425	131.646	58.639
179.181		159.783	125.658	49.2747
117.713		58.9503	193.095	66.2163
39.6759		94.6637	41.9344	51.1866
220.837		37.7844	164.987	60.3518
61.6736		130.071	213.701	40.2354
116.562		57.7031	42.3027	51.0948
117.792		38.4051	157.738	54.8669
116.401		71.3929	93.8213	44.5969
56.7713		115.552	84.1759	68.0356
145.213		53.0079	164.314	60.8667
120.65		78.6734	78.4663	37.9957
130.687		100.869	144.791	59.8787
212.648		43.8695	131.076	51.3836
181.701		37.8516	94.4028	57.1187
127.591		46.3701	121.879	55.8523
66.4007		73.6687	134.684	52.8268
111.906		72.8879	204.039	73.3472
85.9158		58.4166	122.131	44.5768
103.567		153.678	163.731	58.5643
38.8202		40.0391	168.392	50.3699
148.691		38.7818	177.355	53.8149
115.975		52.1515	110.525	38.8866
90.2074		45.2035	153.349	44.1137
37.2401		76.5667	206.737	56.3206
112.731		70.1558	131.184	57.0849
139.68		39.0551	38.025	37.0589
132.051		39.3746	134.547	41.6574
107.557		54.4688	150.279	39.4478
144.957		115.207	49.6167	67.9294
142.693		76.348	224.771	55.1593
57.3303		49.6115	213.819	43.0671
41.7161		59.817	138.812	56.303
37.4648		65.8272	169.791	53.5826
44.3026		51.9298	162.134	43.665
38.5819		59.322	126.694	51.3856
179.65		47.3853	120.656	49.7031
133.274		41.2324	164.123	46.0054
47.2404		82.1048	196.961	45.0794
44.7602		80.3961	87.7855	47.0103
93.56		130.748	131.479	51.927
134.256		54.4842	132.398	54.927
110.867		95.1636	149.037	39.0907
152.336		39.8182	171.64	53.9789
165.581		54.6386	191.372	61.8957
70.5573		48.1442	39.4818	52.6646
152.037		100.225	162.888	64.2227
138.428		40.8994	55.4062	49.259
38.7525		41.0813	114.661	78.7249
45.104		49.8233	103.837	50.412
129.794		111.064	151.42	45.6425
39.8954		51.1399	84.799	65.7189
217.102		37.8439	90.8469	64.6298
71.4208		62.9877	137.573	46.913
96.6232		42.1875	86.6046	37.0491
108.369		195.718	106.153	61.9688
128.688		54.1564	76.8789	45.7158
176.633		114.971	110.996	52.1934
145.028		59.0776	72.4294	49.1857
135.85		172.747	84.4561	53.4555
119.746		39.6689	117.477	39.3206
80.7875		51.6072	147.121	46.9106
81.9234		40.0647	126.232	51.2426
149.06		97.923	65.3109	61.6307
127.937		60.3197	104.873	67.3075
158.336		94.4396	130.513	57.9768
139.214		75.6529	140.341	64.9308
101.129		79.7682	145.753	72.1383
110.785		100.133	118.713	42.8621
38.6358		42.0016	92.7829	92.6175
95.6445		59.1574	130.361	67.2998
105.224		45.8968	143.883	63.4485
52.0501		79.1557	119.528	55.7818
44.0948		175.31	102.901	79.8709
170.094		38.2857	113.019	55.0683
40.0851		37.0761	114.669	49.2083
147.88		46.8504	111.516	52.8437
78.2839		40.7229	108.187	40.0824
40.683		146.233	146.614	43.6351
83.8289		42.7199	126.328	66.2089
112.044		39.7885	132.513	65.3867
47.9731		186.653	144.345	50.5839
85.9939		38.1772	145.833	46.7393
112.321		93.6696	84.9469	37.796
118.885		77.0955	161.579	52.5713
202.972		55.9367	64.7056	53.5792
64.3135		40.8988	51.9447	79.8208
129.426		52.5561	197.483	64.7199
61.558		78.6962	161.902	63.2087
39.7037		45.9852	119.884	54.6427
89.1445		44.819	80.702	70.4614
126.641		39.2426	65.9152	57.5123
188.375		39.6599	123.888	43.0802
38.6778		166.792	95.4391	58.9609
120.001		40.7956	113.305	39.2959
109.904		39.1371	113.163	61.297
46.0625		56.8416	79.3924	72.2481
118.33		134.002	53.6805	54.831
112.28		49.8202	242.829	37.3893
44.9702		49.4094	143.598	46.8842
143.836		87.4332	47.7711	41.0569
40.5704		37.574	106.789	60.1936
83.1544		37.5695	93.7319	57.805
103.699		182.392	172.576	45.9827
43.7813		121.011	101.894	48.9281
61.5652		46.0147	133.188	100.028
52.8792		39.887	80.0098	103.353
187.21		85.8335	64.7619	56.861
120.575		163.27	113.239	57.3317
135.334		52.2732	102.489	45.8658
161.338		55.9085	122.311	61.2505
121.612		37.9846	88.0556	50.9259
134.992		55.1376	105.894	61.4156
54.3713		41.1782	105.332	54.4186
113.298		37.7757	67.2213	46.7163
40.6781		38.2518	75.2256	42.0482
121.52		37.9253	101.039	46.3716
160.423		40.0562	37.8568	38.4301
39.0456		182.053	68.0652	39.3749
89.0392		48.6618	42.7519	60.6017
80.8105		38.347	192.928	44.3091
105.963		38.2259	101.385	72.6579
38.0773		39.5837	164.666	44.5816
72.7221		37.9395	180.768	55.8373
52.9483		37.8361	38.2386	55.7426
94.6235		37.6137	94.0108	38.9851
85.7095		111.993	71.1867	96.1249
63.9339		89.3124	70.6333	62.6828
74.3419		53.0535	36.9701	59.6913
129.705		37.7643	93.3972	53.3953
122.358		107.962	80.8835	98.191
70.0689		74.56	59.35	41.7753
37.9183		58.5357	110.005	45.6703
101.906		100.141	100.444	46.9895
75.968		57.5933	108.916	43.1332
129.865		72.2462	61.9618	46.9014
112.778		48.031	184.873	100.576
43.2152		39.1882	92.1706	42.7168
112.715		40.1319	106.702	97.7273
162.238		111.869	52.6405	85.6695
150.015		107.561	126.869	38.0285
37.2351		38.5232	97.0904	64.1991
158.347		39.7841	120.501	53.6933
129.661		62.6589	112.062	37.2693
90.0505		43.7696	114.733	38.8302
40.8721		41.9591	84.5059	44.1432
125.663		75.7441	224.576	104.29
85.3184		71.1936	77.6221	52.8212
179.353		39.1561	74.977	39.8865
98.189		105.92	115.767	40.1111
170.242		70.7795	148.834	67.9292
71.4539		55.514	123.459	56.0602
74.4777		121.954	98.9876	71.8326
41.2632		36.962	42.4906	59.3493
132.787		54.623	85.2802	119.606
158.954		174.356	123.743	47.3961
139.752		79.67	138.231	59.3163
114.863		42.0839	133.408	46.2042
152.041		36.9497	57.9907	63.8277
41.3754		77.6502	86.1896	62.3023
103.115		95.3361	97.2133	37.9485
39.9188		53.8523	96.1394	43.493
44.3323		84.1855	102.307	67.648
127.341		48.564	135.346	59.6378
73.5321		77.2955	143.788	64.232
159.757		38.2663	136.033	61.9349
77.8404		76.6735	153.27	46.3635
105.4		73.274	139.876	50.7072
43.9924		179.178	107.898	51.6728
51.5105		41.1497	103.572	39.0348
61.3906		44.7874	126.842	56.6049
83.3634		125.01	94.9973	43.5669
95.0288		37.2902	108.639	45.2832
139.293		82.3954	57.856	99.3795
70.7601		92.4357	91.4287	50.922
130.207		40.228	123.898	42.3267
131.764		38.8271	112.334	70.7963
41.8843		49.0453	185.133	37.5139
37.3948		42.5548	103.065	66.8498
125.197		44.6422	114.38	56.6249
72.684		85.0271	92.7757	41.6292
40.4962		67.1008	138.791	128.075
88.0347		44.0861	133.597	64.9264
110.647		164.598	70.4774	50.7938
132.272		37.1896	123.562	58.7015
74.1108		37.9237	158.13	40.9755
115.371		113.817	136.198	65.0183
146.515		179.141	127.716	60.391
38.6184		183.825	93.5936	78.4445
141.987		42.1618	76.5672	52.5971
247.183		139.003	98.2636	68.5954
44.6		37.4316	86.2897	74.6642
37.239		138.342	91.5148	63.2282
108.554		118.943	113.069	47.5671
40.6311		37.3585	130.771	57.97
40.7732		59.2513	130.805	59.8801
109.887		104.547	90.4709	102.108
111.395		81.0974	150.209	40.6107
204.374		80.5194	149.91	53.4993
45.6467		41.0083	131.503	40.5518
49.8937		46.5743	121.576	48.4814
251.325		99.3704	135.836	42.9042
41.8772		79.6652	129.559	51.0396
42.4485		41.1775	92.0515	41.8831
130.4		37.7592	103.237	46.4653
206.052		52.8616	38.0197	55.2658
71.07		52.5502	101.506	58.0464
37.8194		105.225	158.805	38.2702
82.1192		76.3854	41.1546	58.7958
50.2353		54.4698	116.519	41.355
67.4679		190.726	103.514	41.4184
98.8784		157.156	78.6083	44.6287
120.904		79.7695	91.2849	46.6476
102.34		46.0974	111.461	39.3664
44.1362		47.0404	114.156	79.0791
156.677		72.7578	81.6152	46.0242
115.925		83.8831	100.856	38.5702
148.286		45.9162	124.817	61.546
41.326		66.8116	88.3477	49.6993
92.5942		70.3977	125.659	38.8764
83.3886		48.5604	147.347	69.1681
193.271		41.6854	126.402	40.4858
52.3783		97.047	37.1963	38.1525
55.9977		48.4541	139.698	48.7041
116.683		57.8153	37.3731	73.7909
100.762		69.201	161.593	37.3841
48.2532		56.3975	102.099	42.2732
146.363		39.8805	123.035	43.4657
100.491		42.0467	126.332	37.2898
112.819		49.6623	50.4819	59.7057
41.588		37.2757	88.4453	51.4344
136.554		55.643	181.687	38.5493
124.289		47.9735	106.412	62.9995
129.32		98.5883	103.694	69.979
96.3563		43.1835	121.264	78.046
105.826		79.7397	145.143	43.7695
72.0437		61.5441	185.419	70.1126
88.6661		131.493	191.713	41.984
45.9955		118.768	89.6557	46.868
114.1		63.7558	91.0118	71.0972
140.214		60.2655	110.405	37.5583
137.953		90.7741	58.8054	49.8766
40.4895		117.321	84.9447	65.3837
101.953		46.3583	64.1486	45.9531
118.515		42.0131	101.886	37.2173
38.3458		128.112	155.828	66.9537
107.664		50.1034	112.195	62.6008
108.003		41.8676	47.2794	62.8756
41.8526		74.8565	140.506	39.1213
39.3089		42.5233	46.2044	61.8829
124.537		50.7009	178.802	45.9373
44.8002		41.4622	59.0266	65.7921
53.4409		37.5472	87.9327	68.2015
142.726		86.4332	127.563	53.4726
119.235		43.8755	39.9645	39.0819
206.038		36.9697	41.7776	36.8932
79.8127		66.0958	109.824	44.2613
60.8748		42.2849	38.7428	52.0472
101.927		48.6012	184.772	39.7763
45.0317		117.977	42.7173	40.5326
145.161		82.2992	108.749	42.1585
122.666		77.6266	45.9179	53.5421
145.186		217.993	63.7463	43.0132
117.828		45.1301	40.652	54.3328
43.6598		36.9868	83.937	50.035
97.9431		193.355	91.1372	41.6244
95.8079		201.721	134.691	85.5483
59.3322		85.4969	184.949	46.7069
193.771		41.2125	125.129	96.2873
37.5675		50.5751	189.984	52.9519
98.7863		83.0073	66.7325	50.2386
186.295		86.8151	86.3045	83.5616
178.292		40.2467	130.927	49.8532
117.77		202.49	94.0009	42.44
121.242		38.9855	172.341	46.0161
79.9089		46.6756	38.342	42.1928
72.807		180.964	39.7285	48.8512
124.256		164.403	149.377	37.3288
115.579		63.7011	167.042	63.5884
81.5935		45.8719	151.725	44.7408
127.333		46.8701	38.2048	76.0949
106.783		45.7871	83.5672	43.4383
205.566		41.9455	41.9496	93.8264
115.964		70.5111	55.0127	51.9865
91.9137		81.6705	68.7264	53.9134
125.069		117.904	296.408	46.8783
169.665		74.2092	140.11	83.1962
108.905		59.3609	116.048	37.7363
140.133		43.4796	146.387	44.102
45.2299		43.6739	144.316	51.2819
99.9187		45.5372	139.131	71.6861
92.8324		43.4281	48.5106	70.3484
53.1601		47.6835	137.456	65.95
72.9614		56.4048	121.375	39.8519
50.8265		96.1065	41.2711	55.4837
70.7885		105.122	183.638	39.2983
125.241		39.9468	97.2665	44.0136
133.304		143.58	187.545	44.0222
173.411		41.5057	114.618	37.6082
149.518		65.7228	169.438	88.8541
171.01		56.2871	191.959	48.8495
62.2011		45.2091	143.755	43.116
168.313		42.0437	164.705	65.5634
136.073		37.6508	40.9408	52.4192
146.811		59.5599	145.311	68.167
101.982		144.85	120.861	39.6999
80.9663		48.7239	43.2588	41.9632
143.042		57.4332	54.4051	42.8052
125.337		79.3993	148.545	52.0415
47.0196		38.675	47.9611	59.0505
133.485		51.1799	172.167	38.45
121.114		74.8256	46.4605	43.9856
110.716		37.6934	39.2009	39.8727
37.0089		41.9682	116.766	42.4099
39.813		115.094	119.706	37.0735
165.536		129.376	75.941	47.7879
40.676		114.034	150.28	39.0678
72.333		108.474	167.957	59.6549
102.599		53.1656	112.27	64.7168
123.749		37.9076	78.9235	42.3349
170.705		67.7253	100.633	70.9918
176.28		65.3789	131.617	62.6728
37.564		92.8167	125.81	69.9844
125.706		38.5404	72.0847	79.623
124.198		225.333	97.1172	59.0878
68.0937		209.859	180.251	41.0144
46.2839		98.284	68.3516	80.555
39.0837		75.8744	67.029	52.1392
79.8118		137.072	79.1357	42.1758
62.0234		57.6935	140.283	58.1117
115.656		42.3456	37.4155	55.3405
43.1069		54.8566	38.8733	57.0272
91.0767		75.8073	139.539	68.9827
132.1		39.7103	272.192	44.3593
40.0497		37.0042	164.137	62.9992
113.801		43.3127	108.123	57.6812
98.8068		42.7225	76.9477	46.5
73.9702		99.3009	86.339	87.5519
55.8844		36.9191	109.374	45.8707
86.4256		49.5104	73.3662	44.0799
126.384		77.1521	82.852	70.293
93.8501		92.6625	228.144	65.0563
101.341		67.1257	47.5658	37.6987
131.383		73.1387	85.5943	78.6126
128.981		37.2435	79.0191	80.5437
142.959		36.9469	144.402	49.9242
50.3801		100.833	37.6292	100.352
157.775		66.8587	42.7118	68.5337
176.661		67.4389	117.122	54.1639
139.115		101.347	143.765	69.2149
147.654		130.51	166.889	70.6563
50.5545		42.9838	120.164	72.3353
113.37		98.939	147.208	87.1326
140.697		49.9442	121.329	49.0523
83.4854		85.2905	247.943	60.2271
159.262		131.484	155.628	53.1731
149.604		44.2202	38.1125	54.9916
122.14		55.047	187.456	97.0107
136.319		90.8556	145.613	39.4303
120.492		81.3049	79.8666	68.3689
67.0445		44.1467	87.6342	46.3432
36.9576		61.4994	100.669	57.0887
135.963		47.5896	157.548	50.987
132.424		38.6034	90.8454	54.8489
159.253		92.9208	275.152	56.4117
116.4		53.1783	121.585	78.0776
113.953		154.869	205.375	115.939
117.434		72.8064	119.707	71.052
106.983		42.8319	133.053	60.2738
162.547		44.0764	224.304	52.9074
103.94		38.9783	38.4458	48.4986
201.138		38.5764	122.538	50.8004
132.799		47.7081	136.961	50.0081
117.125		85.0176	116.465	52.8756
232.055		120.632	198.072	94.6748
102.663		42.8934	95.2079	49.2966
187.609		102.452	60.8407	74.1515
207.547		97.6438	134.118	49.5194
78.4892		51.269	187.951	56.2469
81.7559		40.5958	40.9595	50.393
58.5068		55.3906	233.324	94.8791
77.0498		37.5701	120.289	73.7373
122.214		167.4	112.873	47.8148
138.79		42.8248	111.615	140.619
153.213		115.711	70.8269	67.4989
146.195		89.6187	148.963	44.4402
145.44		159.249	132.248	69.624
135.264		37.1806	49.5742	65.3176
118.346		115.405	218.537	38.799
129.159		64.7256	224.886	56.1197
46.0034		96.6916	153.968	52.8972
39.5569		46.5855	167.755	48.8248
166.3		76.6971	110.839	68.7887
209.022		48.2307	147.463	110.756
65.3115		52.6109	182.143	84.0991
50.5715		67.5296	138.751	94.2757
43.7505		41.7796	151.534	65.486
115.643		54.034	40.0476	92.9181
124.9		63.3672	84.8117	39.8987
71.77		58.9535	144.29	77.394
128.607		41.8521	133.354	59.7264
159.504		39.676	117.651	50.6897
185.819		90.1511	79.0329	76.6549
88.6709		41.0666	137.075	64.8022
45.7503		40.6451	37.6567	47.7931
194.732		95.0051	93.2613	47.7209
120.152		113.572	135.592	69.8739
206.057		60.0925	134.413	37.744
123.571		91.5479	145.407	51.8812
80.0421		90.1736	37.1038	53.518
115.168		37.2968	96.0602	50.1508
39.9247		104.533	131.259	56.5356
102.903		47.1616	129.269	69.4185
82.8766		71.9747	138.572	51.2761
156.264		119.09	110.316	40.6828
118.254		109.337	113.535	75.1905
156.984		64.6531	102.214	52.1525
95.8145		168.012	131.483	54.6606
89.4194		39.1489	159.906	63.0653
105.051		70.5007	168.144	39.2411
38.8301		57.5982	209.426	37.1533
153.231		114.959	111.812	55.8942
130.444		184.879	149.998	68.1894
133.964		58.9704	79.1418	39.0952
161.16		157.372	124.447	71.7654
59.7837		42.2648	134.289	40.4404
123.111		81.8192	139.618	73.3273
119.32		41.3213	139.143	71.2577
112.792		55.6873	39.0783	39.0659
144.958		61.4593	52.0069	73.1887
148.143		88.9012	137.894	65.2468
96.1799		39.5674	138.205	36.9455
141.185		139.489	135.025	48.6852
105.572		176.116	161.398	77.4659
58.5882		55.9492	154.92	67.4309
124.296		44.0386	123.063	41.1441
121.444		111.378	111.491	64.2873
157.898		68.5008	190.286	61.9016
141.963		63.7316	61.3837	42.4555
100.547		40.347	122.86	69.5355
119.892		101.672	210.69	60.7863
106.765		75.5029	86.4074	37.7925
115.524		174.208	120.381	49.7042
114.346		77.9661	145.209	37.4963
41.7744		62.9386	73.6684	41.4247
167.003		44.2119	128.213	54.5498
95.988		92.6948	139.948	52.4482
95.3376		61.1568	145.015	51.4925
52.9355		171.724	73.8225	84.1194
172.352		74.353	191.432	57.0462
127.287		39.5333	172.876	47.1104
121.523		94.3179	149.367	42.6608
50.878		39.5741	157.669	71.7991
119.001		40.383	114.492	52.1076
117.113		57.0519	142.179	38.2106
91.4675		42.0119	108.603	41.103
109.172		42.0312	67.2688	48.453
157.694		72.9087	222.379	52.8459
124.104		97.7898	142.379	41.4394
145.748		56.1884	45.5277	54.3732
108.903		120.751	164.273	54.8081
110.117		76.3805	116.173	42.3967
141.268		57.9692	227.712	42.3155
126.883		110.413	97.3623	64.896
152.369		42.1584	131.799	80.2572
120.667		92.1661	278.31	42.7702
163.392		48.1526	39.7165	41.388
96.291		73.9798	84.6031	105.287
90.6331		54.8362	193.334	79.4034
109.874		64.9515	153.724	37.1279
139.925		58.7965	116.53	70.8934
82.6187		114.519	137.411	39.0892
117.079		115.404	88.5343	55.6006
95.2013		99.7374	47.5705	65.0132
155.475		56.8544	39.2121	57.798
[truncated: 1,019 more rows]

## Sheet: Fig 2H
-	WT	Y414C	Y414C; D439N	D528G
128.349	45.1085	48.8219	73.6046	43.3493
116.555	68.1963	84.759	53.5244	52.7737
84.9215	90.5915	69.9496	92.7229	67.6389
241.344	77.308	80.5018	79.735	42.0823
118.372	95.3074	82.6355	57.6454	36.7107
87.5086	73.4595	41.3887	81.6406	42.9369
91.0087	103.543	26.7989	101.837	31.5763
106.321	61.9087	93.1104	73.6227	50.879
91.8665	45.3875	68.8781	87.6066	45.4575
95.5228	129.533	61.8431	60.4943	46.6013
90.9461	75.8673	43.4413	88.9039	41.7017
102.558	59.1397	34.1824	86.4317	49.2211
91.1438	64.0575	70.649	66.3592	55.8368
95.9324	29.444	45.9173	61.5879	33.801
114.055	74.1333	54.0777	81.5527	42.6106
97.0705	69.7587	31.5944	78.9978	42.7195
133.091	77.7775	66.7109	95.5345	33.3944
109.858	58.7004	38.5206	94.6148	43.4764
90.1203	87.5173	41.7252	80.6874	45.031
154.269	76.0961	26.9049	74.8081	38.6803
133.094	58.3837	84.3097	77.4324	33.5439
85.7247	64.1694	108.211	56.4929	41.7383
100.389	61.2553	51.6184	77.4372	45.6479
114.156	57.1743	110.625	91.5336	40.6068
80.3181	76.1382	87.282	76.4113	64.8727
104.854	75.3714	44.9433	87.79	46.4324
103.554	59.9736	52.7239	70.451	61.0077
139.733	82.9072	43.1369	79.8313	44.7777
108.455	72.0928	63.4333	101.376	45.8539
89.11	76.7535	113.765	78.7177	42.7045
101.329	79.7507	83.6654	91.3755	49.65
107.973	74.8629	53.8942	70.7462	66.0416
72.7015	82.9981	32.1899	91.6945	34.1634
97.0846	91.1808	50.1274	74.3525	43.3389
122.47	65.8725	47.7255	65.9549	41.0709
156.276	77.9938	109.514	86.5883	37.6292
105.456	84.8665	46.5577	91.8989	50.5524
110.375	65.9717	34.9731	84.836	39.4735
104.184	53.7913	85.0067	76.9871	39.4269
113.456	47.8613	68.7203	71.5307	30.662
114.892	81.4679	69.6815	96.2971	36.5832
81.4776	80.7055	38.3617	76.6093	49.6643
103.07	44.9207	88.3732	111.089	37.1469
119.866	77.3806	67.2012	82.1164	41.964
71.2985	65.1676	68.0053	98.2296	46.0033
77.3789	65.8471	81.7627	98.4718	41.1104
82.4814	94.8512	52.3691	106.206	42.1569
104.048	86.1994	87.7145	85.427	41.8747
96.4207	86.5616	41.7286	108.944	31.4856
110.579	47.6637	58.0004	86.5915	35.3737
140.394	90.7645	42.7699	80.4307	41.2216
71.984	74.3099	37.2531	65.1714	43.2826
83.851	48.7287	71.3251	103.645	40.2184
167.46	54.0888	44.8129	98.0895	53.8185
80.4705	60.3326	71.0676	80.2157	42.1362
93.9432	66.4361	71.969	104.069	44.4491
102.129	82.9474	49.0367	81.1771	44.4032
93.8183	64.1598	43.1066	61.9325	38.4113
102.299	87.2027	68.7242	76.66	43.4572
174.893	70.1626	74.6286	84.0008	35.2059
101.361	69.5279	46.9227	81.6835	61.6505
140.536	149.296	56.0284	74.8222	34.6563
101.216	68.7106	61.4257	77.9407	47.9992
105.234	70.4441	52.7181	74.3464	81.0842
99.6852	74.732	34.1443	64.2845	55.3734
103.058	71.7642	96.9664	60.595	58.6446
109.626	51.0452	84.4407	73.0447	41.9315
168.369	90.6847	67.6261	98.8529	47.0559
110.447	139.45	38.3339	71.9863	61.503
99.325	55.3658	86.6108	98.4059	39.4272
73.7549	87.0971	33.3787	104.676	56.1543
100.575	55.989	62.2534	72.7371	56.2095
70.3057	64.5606	59.9642	67.2661	49.5438
111.653	78.8083	66.9581	81.8533	35.4954
86.8565	63.1165	32.4244	93.9656	40.1113
180.073	60.8155	74.395	93.8773	40.0869
94.6645	67.8847	44.1593	73.6011	57.6495
106.432	68.8282	64.0556	87.4904	43.8746
126.067	64.613	50.3095	65.5563	55.7516
151.088	61.842	82.5838	71.6532	57.7442
105.164	67.6745	67.11	53.565	40.7448
110.437	91.5952	52.3683	85.7653	47.8767
152.261	80.9618	73.5402	73.2997	53.317
95.9936	80.745	84.559	106.072	41.9541
147.977	69.2948	45.1375	90.4821	54.63
106.587	83.6925	141.575	69.5248	50.9603
117.325	62.7261	55.8801	68.4478	63.1505
144.99	83.9108	82.32	67.4886	65.4073
142.259	79.0758	64.6263	80.0717	55.0812
168.271	58.9857	58.1244	85.8806	52.1477
125.536	73.6469	41.047	87.7995	52.6525
109.788	65.7341	39.0346	55.3863	49.5264
130.885	88.1071	88.1109	105.06	33.9973
129.435	97.7408	70.0697	84.3403	42.3061
110.899	92.3398	50.429	80.3527	52.3123
111.642	83.8066	59.3023	57.8216	56.9138
105.874	71.7926	82.2299	82.4842	52.4116
88.9726	67.7383	90.1121	86.341	46.46
147.378	90.4563	102.337	69.6539	61.6175
142.116	80.9747	47.5188	87.4995	33.1354
139.636	61.1461	45.8264	79.9157	37.863
136.073	71.7143	67.4437	73.5977	61.9766
106.651	98.1326	49.7177	77.4377	56.2397
148.464	75.6376	59.5007	92.519	45.5508
166.796	90.2343	58.6359	85.797	59.0958
171.63	71.8036	70.7878	75.0305	48.6958
147.866	85.419	59.9757	87.2966	46.7626
135.191	75.8939	72.0766	89.3847	49.483
133.025	62.4768	86.9195	87.1891	52.0552
115.878	96.3085	71.1319	91.7788	69.7913
105.452	72.7076	63.0067	91.2454	45.6824
121.149	79.8345	40.8169	80.2494	68.6778
154.374	111.258	75.2773	85.7436	49.0591
125.563	98.1208	54.5499	66.8702	47.4565
135.71	69.1569	49.1582	84.6307	53.3984
105.129	88.4517	51.3494	60.736	48.1998
133.9	76.7097	57.8697	95.0067	53.3736
135.926	84.763	72.142	83.798	42.0263
123.34	94.5259	43.8357	94.9944	55.1566
152.582	56.1038	47.9442	71.6491	53.9565
129.954	78.8997	99.3457	80.8481	50.6835
155.345	89.7209	93.338	65.6273	42.3688
193.156	71.4836	69.546	83.1101	59.4297
164.454	86.3019	68.7154	73.8662	51.232
99.5138	76.5781	56.4839	78.0436	35.5013
114.172	96.2517	43.1845	98.1565	45.644
137.652	76.2005	106.275	82.4707	50.1324
146.371	72.6364	60.0166	74.5425	49.5473
122.715	91.7287	95.164	125.748	52.4799
115.172	89.4436	60.7009	69.2323	39.7449
122.451	71.1431	57.4889	72.8899	43.773
216.63	74.4605	62.3955	82.8947	39.1185
93.189	75.6994	57.0297	87.5601	52.3901
218.35	87.2148	123.435	132.822	41.4575
122.001	47.6883	93.6845	99.9089	33.5724
182.018	122.281	95.5081	99.6298	38.952
121.507	97.9553	52.8382	94.619	37.6343
124.909	80.2238	53.4963	82.9968	54.9174
161.383	74.3623	96.522	71.1394	48.0447
193.742	77.2522	85.7035	81.837	55.9947
179.582	109.78	44.8271	86.5516	48.8595
115.011	70.4615	111.839	84.5245	56.6223
141.75	69.1293	50.1183	104.805	45.7033
154.653	107.378	106.736	91.0132	44.6297
199.795	105.119	99.11	106.112	37.3316
144.639	62.4974	75.6452	80.7229	49.0632
126.945	74.7912	71.2594	80.2331	39.7173
224.122	90.8827	109.881	80.6917	41.8472
132.692	81.0802	57.3347	78.7271	40.3165
128.513	135.041	47.7893	86.9003	39.054
123.192	93.4921	67.1387	96.2236	37.6221
138.107	87.8844	123.967	85.1629	46.2794
159.175	81.4188	69.3629	93.0455	41.9773
145.276	83.5664	110.902	79.5324	48.1541
99.1572	73.1363	53.6103	98.8061	49.671
131.775	81.8178	105.639	87.5366	73.7293
161.951	88.9994	88.3926	97.5546	50.4584
128.907	88.58	65.2522	107.366	53.0311
122.027	85.4272	65.9791	80.3909	42.3357
176.829	93.4354	158.446	72.0606	41.3994
78.7795	71.4653	64.0042	84.9612	41.8318
115.091	98.461	129.659	83.3988	67.9231
104.133	103.401	91.2617	101.174	45.4015
162.718	118.751	48.758	96.5196	51.4979
97.1402	63.7274	81.3341	73.7537	38.498
176.332	92.2782	60.1108	81.452	44.2545
121.805	97.7414	112.036	88.0748	64.2247
127.121	77.3437	44.0734	78.9938	39.6885
187.073	81.1376	68.4555	88.8925	42.3053
159.862	69.7994	125.216	117.5	41.3752
125.43	85.87	118.515	107.165	52.6485
154.381	123.251	109.854	89.21	40.6366
130.112	96.5542	73.4426	126.854	53.6214
106.701	65.0756	77.1432	97.2129	58.8358
129.864	65.6561	126.64	81.9611	61.8421
128.918	76.4733	66.6537	88.4227	42.7783
101.527	68.2276	47.4018	83.7928	45.5782
142.82	67.5645	64.2233	86.7089	48.3344
135.533	101.182	69.6209	129.015	36.128
112.945	61.2229	114.455	90.549	46.2705
153.789	83.0114	77.3072	137.793	62.3115
150.268	76.7822	129.674	99.8496	56.3431
118.43	83.4956	128.879	100.802	39.3403
108.988	86.0145	92.5352	101.187	57.8549
100.752	73.5898	145.771	86.4328	48.3397
117.269	58.8745	84.5999	84.4	44.0138
113.882	91.0178	127.958	85.9224	58.553
134.069	64.5019	65.7237	88.3304	43.4864
115.527	170.299	63.3113	203.086	42.9204
132.082	72.6226	79.3314	95.8008	59.6221
104.439	88.7996	119.251	91.019	58.7575
132.071	85.6494	74.4976	95.1177	78.5173
139.162	97.9996	63.0713	68.8395	69.0167
120.875	82.9545	60.3665	93.7653	41.5447
138.967	85.8273	61.5535	78.4923	43.3876
133.623	89.1948	84.191	102.074	36.7658
109.075	90.9479	76.6814	108.694	56.2595
111.127	88.192	59.9973	102.189	47.9915
124.477	78.7104	93.6042	117.882	41.0458
101.391	73.9261	129.523	67.1072	43.8486
97.2777	224.61	76.7692	74.2686	88.2685
116.512	75.7419	86.3013	89.7265	47.7283
130.004	78.7896	137.914	94.1876	38.4613
117.321	88.7284	126.767	84.2829	55.0807
192.181	94.4068	62.2374	79.4958	58.7197
113.481	65.8677	133.902	109.8	59.1648
123.36	80.6218	149.832	86.9703	42.4868
91.7205	65.6093	113.259	62.0357	51.7371
100.988	72.0213	70.507	82.6747	43.051
108.592	65.8761	66.8217	80.5023	47.0008
132.037	78.7162	69.259	87.8239	43.5307
97.4189	65.8066	71.027	79.1622	70.1126
82.604	88.3606	55.7357	83.4565	61.6737
144.835	63.1102	109.786	89.6658	42.8528
142.126	99.5415	95.1088	88.699	54.0402
96.9763	84.4676	53.5726	103.852	43.3617
124.707	69.309	128.782	86.5791	65.0628
121.896	91.935	65.4902	93.8372	45.2826
114.665	78.5099	82.9199	76.1772	67.6137
88.6609	76.4131	70.4145	98.7966	62.6773
105.488	172.505	64.2535	103.105	47.8756
78.0285	106.318	122.975	88.0512	38.1679
104.409	61.741	81.1072	98.3591	63.3596
77.7376	73.6421	103.029	85.1182	61.3669
88.092	80.8088	120.674	114.329	65.6636
96.3532	69.5355	69.6929	91.1791	49.383
92.3759	84.5751	97.7822	79.6964	41.3022
88.3501	190.271	89.2339	104.09	47.5635
72.7498	55.9957	69.5071	120.713	64.5931
87.4372	96.8946	59.6141	81.4897	39.875
105.582	81.2898	49.4109	89.9293	45.8685
92.7437	88.7239	77.2085	102.158	46.8874
145.969	83.6613	79.3809	78.5556	49.6786
77.5179	72.3466	88.0235	82.0645	57.7953
105.126	92.5967	124.387	97.5159	36.6618
89.3905	83.0229	69.1286	91.1723	53.4097
88.0251	109.538	85.9533	100.123	54.0764
116.684	79.9555	54.2839	90.7826	44.9847
113.921	98.9283	110.254	86.9805	38.5776
120.671	71.9742	70.6277	88.0067	42.0905
109.236	75.0996	115.578	91.4284	46.2871
129.621	94.198	57.4868	90.7149	60.4027
85.8249	76.3071	68.8894	101.154	52.5881
77.1427	75.8335	85.0679	118.342	49.4109
102.852	79.4676	61.7483	107.264	53.555
157.831	96.6222	92.6164	115.633	59.0201
113.603	102.557	67.8894	97.0308	43.4886
102.22	82.9569	57.3615	101.022	69.7416
100.599	76.6235	103.506	105.704	40.5788
105.685	111.685	50.301	73.6658	36.0747
114.203	68.9531	48.6092	85.2789	58.266
84.7671	67.4593	137.9	120.533	48.6663
82.8225	62.7964	75.934	73.0835	54.6584
89.8848	90.7176	57.6774	78.965	31.538
110.284	74.564	103.64	86.2858	59.2279
125.159	99.6655	93.55	107.157	45.9807
111.786	72.3075	43.1802	85.537	81.7885
93.1663	81.1785	74.5347	81.4906	46.0814
109.853	58.9034	69.7531	86.8447	55.706
93.6771	120.312	91.3993	87.4809	68.262
141.435	79.1086	69.1129	84.2448	49.9566
95.1002	65.0696	70.2236	81.8559	71.0675
137.092	63.5814	74.4289	164.01	69.1516
108.771	88.0692	40.0402	101.332	75.4941
119.598	61.5943	122.184	79.5593	56.8739
113.413	82.0911	131.73	96.066	50.2107
90.1233	66.6396	72.6497	104.495	52.3038
167.624	50.3771	100.25	86.1024	61.8265
101.636	125.747	137.668	78.765	61.4569
111.651	104.272	78.3955	102.149	67.4423
114.02	99.8435	65.9294	140.25	65.9923
140.057	88.167	112.514	108.943	36.4941
110.17	93.9027	79.1701	63.5571	43.4206
105.652	94.0681	89.3949	105.03	45.4699
83.6141	87.8821	142.09	83.4981	78.2525
100.795	68.6232	49.4583	76.8056	39.1185
84.9148	89.8925	146.795	80.596	48.9117
115.904	62.7938	61.2086	70.5357	65.9513
129.672	62.3061	172.425	90.2802	39.435
104.578	55.6497	61.6265	97.9868	39.3551
103.787	77.3881	85.2689	87.9877	41.0603
103.127	74.588	127.403	109.447	47.8413
106.207	95.3806	58.8977	84.2812	45.7788
130.657	80.3115	165.092	100.24	96.7196
153.796	91.5686	93.4562	95.9689	45.101
153.996	71.9561	206.781	70.8377	149.319
122.756	81.2897	128.47	66.4553	339.947
108.592	104.701	119.06	80.2782	72.4544
84.3796	90.3105	202.027	85.291	49.5301
125.517	81.4636	61.6646	74.8466	34.9918
134.419	95.4199	122.641	74.4159	42.0098
111.464	62.3408	69.8016	80.8244	54.8253
137.97	81.2081	167.427	92.6769	42.3978
104.054	91.5904	75.3585	88.4746	52.1165
131.273	70.804	85.7904	89.1735	37.1105
109.254	73.5725	59.1446	94.4408	46.0169
95.1398	73.5639	73.2879	76.5937	51.6339
119.701	95.8401	166.813	111.924	67.7372
113.901	92.7711	91.5626	88.173	45.9005
100.973	79.0794	102.639	84.3018	43.9923
95.0395	89.193	75.9062	94.8126	71.0014
101.451	69.0845	101.74	87.8134	61.9863
70.1609	86.0018	110.07	77.06	41.2173
94.2086	88.287	81.8438	102.186	41.5063
120.782	75.6333	122.343	80.8554	29.9166
128.218	76.6148	57.8986	100.784	44.2803
96.7398	70.2923	91.7942	88.8598	58.686
100.84	177.448	105.503	100.838	48.1621
124.535	65.8561	71.9224	88.882	44.2321
164.486	75.4028	138.449	60.4392	27.5497
126.793	86.2753	87.735	81.9764	57.3898
135.195	90.9778	76.0143	93.7709	54.4868
119.013	145.188	171.554	104.201	72.3573
73.1589	72.9321	75.9467	94.9118	77.0205
97.2349	78.4051	177.665	90.3175	74.2845
137.003	68.0723	64.2693	86.2701	41.7449
127.306	75.7709	83.1598	101.799	63.5639
158.956	71.7356	118.015	95.5448	50.0104
93.9122	81.0461	76.0775	99.3649	58.4575
118.123	74.9872	59.951	90.1875	37.8325
126.547	66.277	105.189	65.6378	38.2204
107.623	82.0847	119.453	96.0039	51.3174
142.555	76.902	115.418	97.5574	51.4837
114.694	70.6817	94.911	66.9067	40.3951
125.775	77.9644	153.777	79.9074	53.6309
134.069	89.9641	84.2114	70.2841	59.292
122.38	84.566	131.268	86.9495	57.3407
102.524	100.243	140.674	84.0005	53.2881
152.28	189.183	79.7962	84.3649	63.318
87.5041	61.6142	93.5841	99.6814	35.6126
128.806	80.0327	73.9625	86.531	41.119
92.0481	72.33	49.4249	72.8637	53.1147
114.834	155.379	107.888	99.1138	44.4271
104.022	66.3978	159.875	89.1707	48.2491
135.883	97.2229	76.802	112.581	49.1069
91.1713	71.4726	74.5066	115.051	49.7764
99.1344	177.852	136.287	103.376	52.587
110.396	65.0237	110.404	88.9841	63.7852
115.211	77.5463	124.959	108.638	45.5031
127.045	91.0583	106.081	79.1704	57.3605
113.33	69.5188	65.6974	73.9402	49.4487
128.287	71.1825	72.382	67.108	51.3675
143.685	75.2357	273.572	87.96	44.6881
114.397	96.9649	147.871	77.3017	57.5495
137.655	81.6039	109.745	66.2193	45.6261
100.239	85.5482	137.321	60.8448	52.1165
110.749	116.879	110.353	78.7581	42.2463
127.598	95.4568	118.797	77.5202	42.9331
135.974	72.4533	86.7538	104.221	37.6891
132.022	77.5292	125.712	67.0849	46.7757
116.751	90.4456	78.9478	86.02	39.5617
89.6445	85.738	48.6687	100.577	38.8076
133.768	81.1995	63.7628	111.113	49.2046
133.818	75.6447	86.4132	68.0595	35.9049
112.264	114.302	129.271	67.0672	37.7368
177.705	68.9719	60.7319	79.8614	42.4428
121.219	87.5872	51.0271	114.573	45.1387
202.619	109.693	147.286	107.332	33.3627
102.628	66.4499	65.6003	67.2051	48.3468
98.5829	53.7525	168.679	55.3418	44.7783
115.959	69.2682	90.0602	64.0058	47.3466
124.8	109.461	63.8683	44.6958	43.7757
147.002	89.4947	67.6601	92.7649	80.2274
172.222	90.8684	74.3486	85.6833	56.893
102.555	76.979	111.493	68.4864	53.911
128.871	66.005	121.861	99.7401	59.5029
108.205	78.8699	121.556	73.2104	50.3521
103.403	69.2563	75.7487	72.7918	35.6394
118.448	142.333	121.355	87.4621	30.6566
102.151	67.1889	104.249	64.9062	37
78.7082	68.7875	94.639	78.537	43.9111
127.453	120.961	132.916	52.476	52.209
143.104	78.4951	109.093	63.7681	67.0987
101.667	62.0082	93.6264	78.0336	39.2716
123.583	85.3656	70.6657	73.5028	37.4129
84.7568	71.7005	126.784	73.6132	39.01
125.022	66.9866	83.9483	68.6886	30.4061
149.793	63.812	132.026	68.9347	41.0419
108.074	116.495	90.6207	49.5157	39.6156
98.433	80.455	128.46	63.3599	38.9849
169.854	67.8921	67.9426	56.9316	50.6798
127.796	77.5725	53.5455	65.1077	58.0152
165.743	85.9182	62.0482	73.6908	55.1962
148.894	205.372	77.3313	46.4621	32.0241
163.5	78.3851	123.607	53.2955	44.2964
102.452	88.6784	47.6015	73.744	42.9126
147.824	88.8245	126.848	73.1041	49.8206
113.893	64.577	100.238	89.249	40.5683
124.537	85.5806	70.7846	49.0522	35.5619
120.499	109.003	92.0842	73.8011	43.9315
127.107	61.1667	66.0886	65.1678	49.3602
144.949	73.666	150.186	62.4707	39.6851
124.819	115.895	112.767	66.1432	44.2568
109.907	65.5158	98.7883	67.2392	39.2419
150.128	111.857	130.597	65.8184	46.9258
111.923	157.471	69.7465	77.1246	45.9281
120.739	106.613	193.81	69.4053	21.183
121.136	88.2382	62.028	72.9233	36.9347
173.29	77.2953	126.534	73.8254	38.1538
214.781	96.2775	88.6144	69.3297	42.9887
131.592	62.6443	62.1396	80.867	43.6584
138.98	67.5537	85.538	64.033	41.628
155.35	120.647	109.05	66.6228	52.2178
142.225	70.6032	65.7468	54.8457	35.4032
137.26	70.4031	142	76.5285	31.3435
117.007	83.0517	87.8297	82.3943	45.3007
161.594	98.3288	83.305	53.3812	42.776
97.1523	100.585	66.247	84.3885	33.4512
118.073	90.1292	105.859	73.2532	36.5807
122.029	82.2819	92.2773	72.5347	32.1928
122.25	97.7161	55.2678	77.2702	31.4704
145.114	109.063	122.073	90.2341	31.1615
129.546	77.2433	85.668	68.9142	34.9279
119.892	83.3172	74.9984	88.0508	42.6553
60.513	69.9559	71.5046	65.9727	37.1423
108.338	91.1959	71.069	79.6128	32.1469
109.713	82.959	58.5073	63.988	31.2243
101.736	65.7863	120.159	77.6034	31.9466
127.363	91.6834	71.2827	95.9534	43.8606
92.6343	100.288	92.7193	88.6464	29.1474
132.301	43.8986	56.6795	84.5277	28.1061
107.47	92.8773	73.6196	58.2822	35.4424
128.091	96.0399	71.6374	81.3465	38.8418
105.456	111.65	71.0015	88.4824	49.2022
106.208	79.8357	58.2917	58.8318	43.0841
109.158	71.553	110.786	74.1441	39.0087
125.005	68.1164	74.1797	68.9566	31.9091
136.962	78.2346	81.9574	88.2248	34.8601
97.2288	78.2375	64.6847	85.96	34.7995
111.386	76.2934	107.159	75.0765	33.718
103.997	88.2014	73.4546	72.7151	30.6449
134.536	57.1691	123.282	67.2784	40.566
122.61	68.2093	123.088	125.848	30.6364
152.695	65.8854	60.7581	70.1619	45.6516
57.2792	63.3461	111.078	92.9938	34.5744
115.142	73.9878	65.1676	82.8567	37.4952
112.03	87.5514	305.776	73.8075	39.8145
113.898	95.279	78.0263	88.6679	48.2661
124.283	77.6307	74.7252	88.5215	32.8913
101.114	70.3369	49.2885	136.444	52.2781
150.519	84.1738	75.2131	93.5678	55.0334
99.6215	77.8914	99.2753	83.6148	33.9556
70.7844	70.6	85.6702	67.3368	36.0144
219.028	79.6121	111.469	96.2499	24.9377
87.5955	79.6753	73.0007	106.868	48.6553
161.809	69.0483	74.427	95.5343	66.3922
171.094	61.1694	57.6322	112.01	36.7222
82.5064	102.385	84.284	68.4744	32.3265
80.1695	74.8508	70.7046	72.6868	48.2841
78.7236	59.9845	95.5113	87.7155	44.2331
154.243	72.7731	82.4756	107.36	46.2367
97.6834	67.0529	74.6458	76.226	41.993
121.087	78.6401	69.9763	86.6575	42.0693
110.313	84.0405	62.3069	95.536	45.1697
78.2765	82.9686	59.4083	94.6595	22.8414
93.4667	77.5262	126.478	89.1885	39.0553
86.1918	64.288	71.7931	86.2406	43.8743
176.822	72.8099	84.6463	106.42	52.5487
120.312	92.0388	85.5977	101.927	49.0455
87.7846	103.732	94.0306	94.3632	36.8782
93.2687	71.0103	63.1185	109.694	38.5743
101.76	107.487	67.2692	86.068	47.9885
94.3389	78.0292	57.9919	96.1236	35.5727
141.157	59.8864	66.3891	94.1998	47.262
88.727	75.6454	72.3462	86.3525	44.299
116.965	75.0986	128.201	94.5905	41.0202
117.842	79.168	109.151	96.8364	37.4701
148.957	77.965	64.7941	75.9943	65.7918
81.2621	58.3752	78.3572	92.5969	51.047
102.274	80.3812	47.9938	109.1	42.8937
85.6416	70.2969	100.57	92.2689	43.3754
131.064	95.9023	58.1134	71.0157	40.2662
142.38	68.8809	85.4682	124.707	49.682
105.454	71.1411	110.063	102.165	40.7326
146.011	71.5418	116.454	92.7967	131.729
140.801	65.0615	68.7807	75.7636	171.79
132.934	95.3336	121.742	92.5775	56.8124
107.289	81.8905	108.679	105.422	42.2373
91.8628	72.1387	106.043	94.3163	47.5516
180.536	85.4636	71.1668	82.9629	46.2794
136.65	67.6969	51.1859	71.8188	43.1473
111.399	61.5027	96.4063	69.0369	42.163
112.317	68.1758	67.5023	89.8648	41.0215
106.266	74.3758	125.143	93.3021	44.0634
135.03	75.1363	57.7034	87.3535	34.6109
106.469	86.4566	105.247	122.547	45.1222
118.841	77.8095	77.6968	98.0888	37.866
162.093	95.5884	76.8694	73.6643	68.275
91.2644	81.2586	102.888	97.5778	48.2212
118.753	92.2339	68.761	85.3403	44.294
125.822	78.692	114.554	98.2626	39.9113
92.5053	84.7345	110.019	72.7478	46.8772
124.817	65.009	75.7123	91.9276	32.0635
123.215	64.3298	71.6914	89.2811	32.8297
98.3032	77.1646	99.2681	87.7967	48.2015
149.099	72.9925	108.527	83.644	59.1823
111.503	77.4812	107.224	96.8257	59.2174
111.575	75.969	86.2747	81.9644	45.8599
88.033	77.8186	113.352	87.1749	35.409
138.531	81.1399	83.5082	88.6039	42.999
148.137	66.1386	126.949	82.0803	62.7811
107.794	90.8908	51.5023	77.221	45.3314
143.789	91.7476	80.078	94.8383	62.0923
145.889	74.0713	92.1536	79.8082	46.9819
121.714	111.585	64.7061	76.571	45.5758
110.362	86.5646	48.7687	67.213	62.7796
107.179	147.942	68.0494	89.6098	46.1176
228.379	69.8575	106.523	89.854	63.721
96.6362	74.169	70.5883	73.8327	33.7671
223.083	71.5808	101.074	69.5831	38.9493
133.621	72.7987	98.2325	89.1448	39.6871
124.067	102.67	71.1166	69.779	42.8365
89.7956	76.0475	58.9653	97.5821	49.2872
96.3633	78.1586	98.9755	67.6793	47.8356
110.018	94.6584	73.2679	89.1498	46.3829
97.5631	74.8841	91.3884	87.2236	49.0471
119.562	72.2921	54.7561	80.1728	59.5442
116.786	75.4502	83.8491	85.1955	42.8951
179.802	70.767	66.1403	81.3932	45.8534
145.163	58.1631	88.4039	81.8888	31.787
121.822	77.2627	132.689	78.3254	42.5167
125.597	86.6535	119.709	88.9814	35.8504
103.31	81.4824	48.7056	89.91	56.3562
119.389	81.3568	62.4044	94.4138	34.1943
82.5159	47.5747	70.6649	81.4873	36.8126
100.436	73.7304	86.9299	72.0937	99.1077
153.686	81.7452	48.3874	72.034	40.1883
147.639	70.8606	95.3806	84.2913	38.8018
94.1068	58.4233	79.0346	92.3285	52.5416
91.9132	83.4432	47.4553	86.5072	60.9828
184.894	83.1907	102.367	78.0665	39.9594
105.721	97.0078	61.5927	78.1341	43.3234
130.863	76.5387	54.1254	85.4928	49.0487
113.636	90.8759	45.7502	98.6925	37.696
85.9103	47.6438	62.948	102.648	48.2035
126.472	103.789	65.1534	82.1072	51.7199
124.913	78.6879	69.4634	110.395	51.0692
155.892	69.8764	136.518	77.9638	56.843
95.3894	107.2	64.7088	104.759	85.929
132.354	66.1776	69.0133	88.6902	40.9677
126.872	65.543	64.0332	80.2106	47.5618
270.608	66.9987	70.9277	92.3634	48.364
140.397	70.8645	100.534	74.9943	57.2922
107.836	58.7853	96.4295	83.3001	37.9589
86.5986	85.63	56.0768	71.6071	68.684
112.816	48.8138	45.4703	77.3961	36.9321
112.901	66.3561	63.3386	80.855	56.5108
101.763	91.0435	39.6241	69.2097	53.4926
153.441	72.6069	61.4436	79.1117	50.5146
142.768	61.6994	39.4338	92.2564	40.1062
112.04	89.6047	68.5042	77.8343	52.7047
176.434	65.1663	200.603	116.223	55.1445
162.75	62.8178	80.6079	89.1415	54.6716
134.514	67.3304	92.925	83.0608	43.565
93.0549	77.9582	101.384	81.1231	45.8646
118.066	57.8987	53.327	78.5434	91.5823
232.439	79.6248	44.3261	73.5563	83.2262
97.0235	61.8377	78.7055	71.5285	41.6232
120.309	84.8714	114.888	105.487	57.8635
121.084	85.1156	60.923	179.9	48.2847
166.415	83.4048	70.4356	101.901	32.9674
104.314	76.8625	60.4877	86.1112	87.8088
124.208	86.7261	61.5802	107.04	44.7371
161.707	83	97.9826	80.922	49.1028
126.505	79.3028	58.7865	80.3808	43.0377
108.332	88.3731	89.0299	79.4388	47.9603
138.967	68.1386	42.4484	73.5594	43.0033
141.878	67.6331	73.9693	127.986	35.6956
127.809	65.8501	89.8735	130.467	51.8724
124.674	61.828	104.717	85.503	44.3942
125.801	89.3746	67.7378	81.8934	55.096
101.591	86.2849	55.9282	90.7539	39.711
135.017	51.3494	47.8099	84.77	41.6872
116.914	75.3146	121.83	104.39	48.0466
96.1271	64.1934	58.9394	88.9347	32.6563
103.237	78.2147	39.3363	83.8409	34.7846
125.452	75.8347	39.3053	71.4994	44.5985
178.862	57.7469	56.7491	96.0898	44.5361
74.8385	78.6588	65.9458	77.28	42.2033
83.288	76.5948	58.9075	78.4734	49.9133
82.199	80.0497	147.611	91.2205	37.9772
135.413	55.9635	66.9172	76.071	38.5858
148.058	62.1584	50.5301	74.1695	49.7396
184.125	75.4733	49.3542	98.5917	39.3332
111.25	69.1464	59.1781	85.2068	54.3814
87.4576	76.4288	103.882	95.3814	55.006
211.954	87.4352	296.895	68.9409	39.2478
102.628	61.8863	60.6574	58.0018	34.7743
87.1138	65.2249	48.873	79.31	29.317
80.6345	80.7811	72.0706	72.8712	40.7255
106.905	65.98	70.3327	81.0164	36.7749
258.51	64.2846	83.2695	83.273	58.3226
100.532	44.2884	51.5556	86.0751	41.5649
101.61	76.5414	60.6902	93.2421	46.3506
125.841	51.692	66.1289	80.4796	37.5707
123.622	65.3437	86.8526	83.4954	42.3589
103.279	55.631	43.7594	77.2686	42.5473
117.999	72.2997	55.6369	68.5944	36.8001
129.026	61.94	57.4104	95.1834	39.0641
154.294	47.9957	45.3091	93.4515	39.0072
88.118	59.9497	128.812	88.1893	49.9049
112.777	48.9808	69.1506	77.7816	40.6586
122.464	70.4228	90.3951	89.2447	42.4983
104.427	62.476	45.8749	96.0528	63.2564
109.801	62.5913	89.7413	145.1	45.8561
80.5136	38.7937	46.0287	89.2767	43.7824
194.811	54.44	86.6782	67.1747	34.2844
99.4165	69.8814	70.2116	108.213	38.3193
108.185	65.1473	70.757	82.0808	25.8409
122.499	83.0185	243.017	129.877	45.0459
108.944	59.7278	55.161	83.7512	47.0659
169.298	56.2555	59.0722	88.2264	40.8959
150.233	58.0784	63.8855	104.111	44.2231
105.356	72.3084	63.1507	182.504	37.7608
118.936	48.3258	77.9878	92.211	39.2671
114.835	48.4037	60.681	81.3107	44.212
155.672	61.2973	76.4194	92.4104	39.5741
93.7832	78.7865	56.7765	93.1588	36.018
100.693	51.3424	26.5321	105.158	48.6629
111.981	53.6251	41.873	99.4538	39.0257
117.38	92.7136	93.3598	96.2512	48.2953
111.451	69.0919	140.745	70.8155	37.0585
114.007	69.3848	76.2245	88.9709	36.3994
104.289	65.4463	77.0318	60.8954	34.9013
823.859	62.7438	101.412	113.695	46.5822
92.1842	80.8814	83.7263	88.1097	43.9743
136.936	65.4743	54.6882	90.6913	36.4426
101.152	87.2489	73.5511	85.1501	55.2596
169.126	57.1892	28.15	174.568	43.0972
117.375	56.6063	67.775	73.6245	39.7222
137.505	66.557	137.62	62.4685	38.0291
100.504	77.0813	84.9513	62.4984	48.2695
109.853	70.2407	53.0711	86.7374	59.0848
224.026	64.3361	71.5872	92.5456	50.416
161.179	73.4982	87.618	86.0803	30.9229
123.61	58.3455	87.2965	98.2957	55.3483
107.116	62.8919	168.14	80.8228	42.1324
131.471	54.3232	56.1435	111.233	42.4703
106.839	52.5068	80.1805	82.8003	38.0728
123.332	76.132	78.2891	73.9724	35.7259
111.097	75.8649	72.2249	81.86	43.449
85.1623	63.0224	77.572	176.262	39.4508
101.819	67.4573	45.7007	72.3344	88.2284
81.0637	81.0437	97.1757	92.2708	37.9719
100.464	65.0183	46.7471	61.4493	31.9475
124.576	80.6746	124.974	91.4697	42.2594
123.693	51.3049	39.49	88.4224	77.8767
187.701	55.9646	31.8987	59.6653	56.9817
169.234	80.1003	88.4636	62.6422	48.0738
152.526	92.1364	79.4533	93.4088	36.9864
128.197	59.5859	92.7738	100.295	39.4622
117.717	55.5597	67.0006	70.4107	42.5571
166.919	65.4393	45.6887	97.8458	51.7496
131.458	81.4762	78.6373	81.7274	54.0697
79.9519	74.0481	143.872	80.7269	37.9806
135.291	68.9236	139.165	89.0165	59.6823
133.168	56.8848	84.34	88.2185	44.1224
139.616	77.2594	125.544	94.1401	60.4272
101.076	59.3069	42.9171	73.2966	52.7269
127.078	77.9986	50.286	72.4567	34.1275
118.172	69.6802	63.7219	81.4246	36.0732
100.232	79.5665	64.2352	59.7981	59.6458
120.605	59.2816	42.7041	89.5713	148.225
104.753	67.8627	63.4492	76.3189	47.9621
158.05	58.1622	42.5865	80.5129	47.7527
150.35	91.9701	73.2664	86.8819	53.5091
124.487	51.7961	15.7233	108.22	69.1676
125.98	63.559	71.4416	80.3408	40.3987
144.569	55.0677	63.0988	81.0296	51.4646
108.682	88.8111	126.512	86.9341	67.3219
94.7862	71.9449	103.964	95.1773	56.0831
108.851	80.7955	60.85	86.0692	39.8617
128.211	74.1273	31.6358	107.225	44.2849
95.7468	66.6491	103.677	82.1787	43.8722
97.9827	62.6071	64.4795	84.831	53.35
104.501	42.1835	35.9854	76.2841	50.152
146.894	77.1548	86.1268	103.676	41.3407
85.304	75.9885	24.5778	73.0976	39.8143
87.6825	77.3442	78.6806	102.554	46.0731
120.544	61.8968	38.6563	99.9786	40.4184
87.4947	63.9284	52.7399	71.9613	26.088
86.905	64.9321	142.613	90.5799	47.8065
109.834	66.3941	68.5841	65.6616	34.632
91.3052	53.7337	25.6007	98.1747	47.8523
97.1344	58.1102	89.4127	94.98	52.6612
120.439	64.6281	15.161	84.0847	58.3025
137.669	66.1214	57.8005	86.9827	50.4307
96.1372	64.1015	38.9634	78.2008	34.8609
82.4012	74.2885	38.5431	98.5383	53.6419
122.292	92.6363	47.3719	85.5834	76.574
176.394	58.427	77.7738	92.0614	50.6852
103.637	70.546	52.2135	95.9698	39.7548
105.783	73.7914	79.2826	93.7419	46.6097
119.9	83.5554	50.8551	65.3216	60.5444
142.863	77.2339	26.226	100.93	52.9072
329.391	90.7664	116.642	92.1832	53.9855
97.5898	71.7131	98.3826	83.8294	25.8774
101.504	72.0499	60.3139	92.7433	46.2663
108.821	60.1732	89.3771	96.3005	63.5371
141.63	64.4943	88.9215	100.124	41.3436
115.382	66.7373	67.218	98.6179	51.8441
100.33	58.8342	68.3932	107.68	40.9673
88.7034	79.8426	40.7683	78.6985	41.3894
90.5354	102.491	93.9946	90.7431	35.3311
121.136	75.7965	31.6368	96.9777	48.7752
118.209	82.1132	97.6775	94.1721	41.9557
121.059	70.7432	57.7428	86.7845	28.3248
140.616	78.4191	70.0332	80.4763	34.6855
212.622	78.152	50.1388	90.9302	46.0745
394.071	81.061	171.945	75.0678	51.1677
116.502	57.6306	82.4343	134.714	34.0013
127.582	79.3327	99.6236	81.7704	45.2953
125.377	84.7683	49.1916	104.27	38.7022
129.966	54.4528	56.259	84.5312	34.9911
103.87	72.6132	74.1637	94.1702	58.7732
146.682	71.1552	72.4065	81.0984	62.7347
158.099	78.8803	47.3996	87.6687	43.0412
130.252	87.7234	69.5344	95.8275	41.6875
128.929	76.3918	59.7621	81.2206	52.0562
133.147	126.128	65.5213	91.5322	37.1464
128.268	77.8408	33.3985	81.785	40.6057
109.889	61.3011	38.313	90.4773	37.4088
101.443	59.7107	57.0688	106.137	46.6364
129.64	78.4279	37.4965	116	57.0554
131.918	37.7262	39.4287	96.4918	48.0007
127.176	103.626	79.7468	90.2447	50.9612
115.139	81.4973	73.2696	74.9619	48.4813
131.055	60.6585	47.647	94.4515	31.236
105.484	90.5028	66.7913	84.8802	40.0169
125.168	65.7832	158.151	75.8781	57.7995
116.253	75.1877	62.3487	98.5099	34.356
219.05	55.2691	81.9189	89.9104	40.1999
190.297	123.193	35.2081	80.9117	60.2982
145.941	68.961	48.8231	63.8362	53.439
114.077	179.588	40.6689	93.9313	45.8687
111.709	50.9353	50.6684	72.9518	49.4956
129.429	65.5809	81.9181	95.8846	47.044
143.867	125.381	142.826	83.9235	44.343
134.604	86.3542	53.2383	264.57	37.4954
108.792	89.0372	42.0208	84.0251	39.5834
118.534	57.6712	54.0286	78.1572	30.4196
122.733	54.7676	124.902	67.531	29.6916
83.6278	51.4205	44.8766	71.4629	47.6116
101.538	59.7619	72.614	81.7826	50.078
114.103	51.8096	57.0897	105.356	36.1351
88.9139	74.4924	115.195	112.743	46.527
110.435	49.6338	80.6722	73.8674	48.0942
260.228	62.6037	55.0755	81.4924	33.6466
114.868	120.542	91.4411	98.7773	33.1839
132.612	121.923	38.8246	65.4231	29.9958
200.516	50.9482	71.1013	137.408	44.4792
105.711	74.851	69.2685	105.324	60.9424
93.8764	59.7708	64.3824	92.6041	39.7031
132.036	62.354	45.2303	89.995	40.5122
126.87	67.8581	53.6627	79.2364	60.9218
166.302	113.383	84.6691	83.6399	35.7545
176.41	82.6935	59.183	65.2364	43.0019
172.372	67.2429	55.5617	98.5644	33.8426
134.098	60.6051	42.2061	83.2329	26.144
118.18	61.4018	117.397	82.4006	51.9673
112.5	65.9231	58.0474	62.7899	45.9938
150.843	68.1852	49.2014	81.8733	38.4753
192.114	95.3084	60.3741	81.727	37.913
145.799	59.5766	43.1449	97.813	36.1088
105.597	48.0886	81.5007	101.833	25.7063
148.699	67.691	101.067	85.5627	47.9506
199.838	66.7027	62.8518	92.3932	45.5117
127.668	130.02	53.8929	111.46	58.7032
143.452	61.1746	50.4827	98.649	30.9269
135.015	76.9209	84.3077	76.2726	43.2896
130.915	61.8676	73.8261	74.6743	46.5019
142.72	67.5292	49.2557	67.9146	40.9631
97.2593	58.47	68.9807	75.1708	38.7116
131.865	73.1172	60.0687	84.2132	41.7344
103.447	67.6266	110.468	82.4715	44.2552
148.126	106.628	55.747	73.8232	30.7388
120.82	62.3975	63.9777	84.6128	44.0589
112.007	66.3991	84.74	95.5608	45.2246
122.276	108.933	41.7141	91.5279	49.6143
103.413	83.7882	53.9069	73.6899	28.9149
134.553	79.6571	53.7585	65.698	45.8706
112.97	89.1301	64.2381	123.438	45.5502
119.918	86.743	42.9576	88.8749	29.6595
156.93	84.7206	93.1301	96.7022	51.0446
125.373	71.5015	66.1964	50.5224	45.5491
165.856	74.7299	69.6448	70.9593	55.5824
106.666	74.68	84.7268	85.2019	41.8921
110.102	73.4015	41.0938	102.873	29.34
116.931	81.0279	52.7684	79.4084	44.4648
98.4771	78.6303	53.029	97.5866	42.8881
98.3059	96.8313	96.9879	83.9993	35.6601
123.359	67.8672	53.1897	107.292	30.1841
158.65	98.3447	102.578	78.0923	37.5732
115.353	98.8521	80.9561	83.3803	69.0103
121.732	82.8802	86.8471	86.0643	42.3456
82.2042	57.9767	56.6524	80.7839	40.1392
88.9637	57.9239	103.393	97.9078	34.0808
137.243	98.6776	80.4812	126.672	38.711
129.104	91.426	33.6564	92.5367	38.3757
165.62	85.1145	41.453	71.7595	32.2061
103.285	69.5964	105.153	90.7853	37.7696
146.764	86.6488	57.3356	84.5571	37.931
171.432	73.4003	74.863	89.0361	40.3891
107.861	52.3138	62.9722	69.8559	44.8073
127.171	74.8722	63.574	101.833	35.0631
182.798	82.3429	104.582	51.1417	42.27
152.178	97.7719	53.1314	87.5887	26.1663
115.547	69.5553	48.0063	60.0415	49.4673
106.482	100.002	66.0736	81.3958	29.517
102.953	64.0558	110.889	66.7111	43.3733
160.465	87.4698	41.8902	95.1939	41.7366
120.202	58.1091	58.1277	74.8176	37.2025
134.709	61.7269	85.4521	73.158	278.762
115.876	75.8709	47.7894	90.4213	26.5668
125.564	66.708	36.458	76.6748	42.0364
140.333	57.6524	42.8377	57.8843	37.3165
121.103	73.438	50.6407	104.121	41.0261
133.967	62.5849	114.563	50.1317	58.096
123.648	70.1888	57.7963	68.5276	35.1327
218.679	78.4196	56.0504	60.2388	48.4117
117.733	63.933	99.9413	77.5693	31.6266
116.784	53.6645	87.7497	85.4924	32.251
133.586	78.2131	85.4414	78.4296	43.9519
118.777	83.024	61.2357	80.0722	50.8515
116.16	77.1059	58.7632	66.4909	30.6537
146.49	72.5131	108.051	109.209	34.741
124.867	62.3985	56.1946	54.6268	54.2512
138.268	60.3669	117.546	63.3178	32.7215
223.036	87.284	59.416	59.2614	31.7998
116.49	88.388	77.1998	61.9951	31.8961
132.275	137.621	44.1051	86.009	24.6852
139.404	93.9566	43.533	48.2029	35.631
137.696	88.2132	70.8354	78.8135	35.6207
142.357	76.9495	87.3165	75.6868	39.3676
97	189.167	46.2578	63.79	37.5472
153.57	61.1773	69.9351	82.7883	28.7707
133.344	94.6455	63.576	62.9693	33.6928
139.917	67.0488	63.8879	56.6273	43.8693
128.205	62.1816	64.4342	82.485	39.3344
149.426	66.8016	47.5663	80.9364	25.1275
147.092	65.1919	49.1395	73.764	32.4657
109.541	62.0616	53.6265	80.6067	33.263
146.348	76.5468	43.9747	82.7703	35.3866
134.874	82.5925	62.1792	80.4199	40.7405
128.427	74.5397	60.3957	60.2506	36.8704
119.579	103.721	76.4748	65.92	32.9927
127.887	61.2512	61.7305	65.566	33.274
142.985	71.0443	65.7929	78.4624	24.717
107.661	63.5006	56.6866	78.6577	32.5551
138.366	77.9795	46.0472	77.1966	47.9468
120.87	84.3267	61.923	55.6604	26.9914
71.3907	59.0708	55.3821	61.9945	28.4877
122.271	68.9362	42.1739	79.898	36.8634
105.233	82.1057	48.2219	79.8424	40.67
119.329	113.998	80.2491	75.592	25.8151
110.799	75.6582	76.5146	85.468	35.8082
80.7687	66.6708	75.6079	73.2543	35.8847
118.342	78.0074	75.5637	81.1518	27.8228
100.401	54.6878	36.6376	73.8113	32.5894
149.63	76.504	77.1683	74.0039	44.9047
110.395	77.8332	65.7355	65.5043	38.7591
110.499	55.7118	79.4666	81.244	51.0006
108.427	176.612	60.8539	52.8753	43.6705
104.967	78.9104	110.35	76.8288	53.0194
160.335	69.1078	65.8718	71.7584	40.4521
109.437	65.5696	72.6858	68.2377	40.1923
82.5592	68.0932	58.9805	68.525	48.6687
110.468	65.8609	52.5218	70.7085	50.3885
116.85	69.5093	75.3049	66.4775	27.0387
96.6273	70.8001	82.4566	65.3999	42.7111
95.2686	80.2487	100.715	115.098	35.8432
97.6331	84.5232	227.558	75.9156	49.9091
165.532	90.4638	64.1225	78.5969	38.3711
111.834	70.0477	110.246	76.4119	50.5262
159.182	103.092	63.5715	77.5639	29.2821
112.801	79.4142	58.0371	74.9296	36.0904
184.257	105.564	62.0109	82.6589	38.1987
119.998	58.1708	44.0432	53.4621	47.7185
125.292	61.487	83.5082	53.2448	58.0881
124.431	69.8149	113.734	110.893	42.1607
99.5669	67.5337	88.2323	94.1784	58.4237
134.899	72.618	69.5289	82.2676	52.8688
169.859	81.7397	124.662	52.1482	42.744
146.586	68.4731	122.576	86.9771	50.3335
150.126	93.035	45.191	89.1489	36.6412
134.853	96.0205	72.7131	64.1767	78.3657
104.401	76.2807	48.2495	82.684	43.7993
110.183	68.7562	139.616	89.4316	43.3881
90.3319	65.1957	61.1243	92.6208	64.7964
127.902	61.7576	61.3061	78.9296	63.4375
184.831	80.0882	63.78	70.4593	43.9175
102.859	72.2307	83.435	63.0498	53.2473
135.872	57.5926	76.1882	79.121	34.8102
117.152	84.1799	120.833	76.6631	44.3345
154.02	84.4433	71.8923	87.1199	40.0271
134.787	57.3641	69.45	76.6058	45.9722
113.486	69.8555	100.982	77.1434	35.6459
98.6379	101.794	41.0012	76.3144	45.837
132.729	70.5795	72.5347	79.1133	37.7262
158.688	90.2068	47.3461	82.7072	44.7693
119.528	56.663	52.1099	77.8948	45.1116
104.601	96.126	60.0212	92.7714	45.2935
139.616	68.6829	191.623	82.8378	45.4672
106.448	78.2979	58.7147	87.9903	37.5758
137.604	88.7833	48.3527	85.5388	39.6012
110.356	81.599	97.8375	95.7389	29.2204
145.583	75.3207	64.3739	84.0779	52.6499
113.814	70.5493	72.5677	77.3724	40.1137
117.403	62.8555	63.5885	83.4988	46.3469
166.042	95.5573	81.6586	64.5738	41.0964
118.916	53.7633	65.5692	86.9266	42.4056
124.244	65.7675	98.6573	62.6663	39.5192
139.532	59.6084	64.5657	81.6826	37.1552
131.987	72.2082	102.302	229.189	34.55
88.3611	85.5992	39.2731	82.9577	33.0978
130.98	71.6947	38.4937	79.6439	42.4622
93.3361	76.3518	60.4925	78.212	43.8211
117.497	104.448	39.1142	88.6529	52.7199
184.511	83.5881	81.2801	85.4999	44.5906
116.802	96.896	140.654	77.6315	32.8389
140.274	70.2501	103.577	68.1959	52.6157
107.745	76.2381	59.6197	70.1537	55.1558
128.643	68.2239	59.4755	77.2119	44.3624
110.048	84.2074	59.6429	94.0209	45.3588
108.028	70.2384	83.4182	83.1472	52.61
137.397	52.5163	80.3282	83.984	35.5681
103.776	76.2441	106.647	85.0042	56.9561
130.584	75.7023	51.0457	104.936	114.482
141.62	78.9554	72.3335	93.3037	41.9057
107.288	71.6563	58.7153	91.0087	59.3409
223.341	76.5072	47.7712	95.5583	40.3035
115.158	74.4756	65.8382	77.2926	49.0754
128.933	56.7044	132.582	76.7557	40.684
138.416	80.3094	61.0387	73.5727	52.6883
110.423	65.1991	70.073	76.1519	64.6483
102.083	71.3692	87.7455	93.9912	37.805
111.155	93.4613	100.516	83.2337	36.6263
106.573	83.5801	127.982	103.086	38.3466
109.795	57.384	79.869	81.1925	57.1764
130.768	69.7579	68.1428	93.8703	38.7391
148.752	75.4567	46.1957	80.8475	52.7694
112.668	83.9047	66.8529	87.0219	38.9023
103.933	71.2375	136.032	79.6224	38.9862
119.015	77.6101	106.672	90.3206	35.762
133.462	69.6769	85.3503	77.1995	47.0635
97.1696	78.8725	43.6987	86.2136	57.7493
108.484	107.1	112.709	75.6055	53.8803
116.372	61.686	63.88	78.2856	35.5286
149.792	70.5695	64.7829	65.4075	45.1409
107.893	51.8801	43.1841	100.569	41.165
83.2501	65.1147	90.722	104.156	57.1182
127.991	67.9595	57.7595	106.081	34.3437
91.3125	79.0936	47.3622	69.8136	52.7197
127.386	81.6695	67.5917	72.1161	42.8919
99.6326	78.093	49.6232	74.2347	53.6165
140.045	80.7883	79.1184	102.743	46.7284
140.006	62.1831	66.2521	83.9495	51.8183
119.601	68.4229	121.114	84.2487	40.4515
97.758	64.6285	44.4292	105.928	47.3542
150.82	54.4699	60.3495	85.1155	48.3198
121.7	66.3027	39.8686	94.8334	55.8291
145.881	55.9072	61.9977	72.6468	42.5897
106.858	80.5743	58.1983	103.996	46.341
115.072	80.0984	59.248	91.5964	45.52
122.902	61.1748	82.6874	116.671	64.6625
178.093	71.5653	71.9985	103.075	53.9809
120.752	79.1803	71.2342	94.4569	42.9025
101.99	67.1615	64.6093	77.6898	42.6469
126.85	115.845	50.291	94.0395	34.5751
156.155	50.9339	48.0312	88.0419	56.7291
173.485	84.0282	47.473	72.5407	34.9404
148.761	68.4214	51.2628	81.8483	114.713
103.801	75.8827	69.4562	96.631	55.3445
106.63	60.6162	61.766	81.8597	54.8946
108.66	56.5759	54.226	87.0109	31.5805
137.815	82.3451	165.88	82.7009	40.8181
120.384	51.0603	61.3957	86.756	38.8451
170.142	59.6593	44.9771	88.5602	54.3137
128.276	72.5506	58.038	83.4844	49.0873
150.597	57.8794	61.5848	104.711	57.9127
158.578	73.2521	101.38	97.8556	37.8472
137.529	124.567	47.2756	102.257	59.1796
130.938	82.8879	95.3635	74.1295	66.9924
118.709	78.76	60.1792	116.674	37.9747
137.532	60.2616	105.451	90.5556	53.7286
208.617	79.0012	42.9492	98.7894	53.7427
162.267	83.5941	60.7535	84.9284	54.1376
104.347	61.5107	105.501	106.369	64.8384
125.937	72.7157	65.9704	70.5951	35.0767
180.864	89.2464	55.4474	74.9759	44.6128
145.302	83.029	43.2915	79.8051	49.5241
153.864	65.5743	80.5134	82.6376	42.2145
160.585	65.3749	50.0409	87.4541	39.5026
169.777	108.851	55.5384	91.4471	40.7035
126.232	112.569	69.68	73.217	43.1852
179.78	79.9243	52.2826	88.4959	47.9966
123.759	87.1343	55.0783	71.0742	49.5534
135.903	78.7335	59.2808	137.06	38.0632
151.285	91.627	51.4383	97.8671	37.7944
133.759	74.178	57.1907	77.5196	43.1386
176.603	81.6054	175.499	96.2488	159.248
116.385	92.5962	64.3264	73.2735	35.7492
167.684	50.7116	73.3108	103.5	36.9375
164.91	65.9205	72.5265	75.5209	38.0196
140.886	57.6154	62.6596	97.6636	61.1579
135.159	56.9168	90.5891	86.9433	235.555
90.9367	103.218	82.5107	68.0665	36.9629
178.722	93.9544	89.071	92.6884	64.315
161.254	65.887	75.4328	77.6104	32.531
127.195	76.8803	50.4487	69.9536	38.8272
97.2677	77.49	101.012	74.8333	42.6856
174.961	69.8087	100.093	91.2371	31.6068
127.155	119.044	109.471	100.953	66.7694
188.958	80.297	115.304	82.3567	47.6066
110.059	55.157	52.5086	96.7282	54.7533
179.441	66.5986	50.6764	74.5955	42.7398
163.416	64.3444	62.9107	107.421	35.3134
159.952	68.2348	90.4433	79.3699	40.0134
130.96	84.8112	101.532	84.8111	74.9652
164.88	117.044	125.452	66.6085	41.2954
144.656	85.5862	100.915	72.2215	45.2032
185.606	73.5747	116.434	74.0041	50.4247
130.325	75.1174	82.1742	101.828	45.3174
111.983	95.7495	62.3857	71.107	45.2088
123.04	82.3157	53.9658	84.5181	42.5928
96.4371	95.1785	48.0559	79.8406	53.1715
115.605	85.7892	92.7921	96.3757	55.2177
120.797	70.557	73.0639	70.803	30.5773
103.691	55.5623	70.5254	61.1162	53.3736
107.509	71.867	46.3454	83.8048	36.8317
97.2357	85.7729	68.4421	79.6056	40.6062
87.4182	73.7827	104.291	93.1729	34.0962
177.751	77.5108	97.8735	104.94	42.7966
96.6945	74.3439	67.1652	103.498	36.1209
128.232	64.9532	58.0178	83.0865	47.2959
144.734	75.341	98.3773	69.6804	46.6663
107.634	70.332	77.2576	97.1509	43.6218
140.786	72.231	74.4665	102.216	38.6343
111.848	89.9655	59.9361	81.23	41.8506
94.2937	66.3828	39.111	107.289	47.7136
126.783	102.642	67.4584	88.3602	58.4854
140.502	77.0008	70.5423	77.4296	76.6234
143.759	74.0156	78.2583	87.5434	45.7394
74.6172	64.0692	145.146	87.7103	40.2402
126.855	115.574	67.2535	100.416	63.8099
103.807	76.1054	53.6566	106.01	52.9934
120.569	65.3501	109.47	103.719	32.3725
98.4134	78.0517	95.7942	71.2058	44.5453
214.777	71.3638	48.4464	70.672	45.4717
111.154	108.432	126.34	100.231	37.7276
119.483	55.8044	72.597	117.239	53.347
138.428	133.235	87.3414	64.4308	42.8632
129.975	66.8035	92.1345	91.3824	39.8462
117.183	109.714	65.5927	80.3486	36.666
115.498	76.9966	93.9107	95.4015	35.1494
117.658	77.1433	65.2699	92.8009	40.0776
103.924	86.6124	62.9474	110.444	58.8576
126.432	56.7326	79.2718	67.8794	46.9167
155.44	58.0727	75.1528	67.9698	76.2522
122.433	62.5825	64.2947	90.5605	40.4189
138.004	59.2094	70.1266	83.5379	43.8527
133.225	83.5261	53.746	94.1496	46.5599
141.007	77.7393	48.7396	72.5044	35.5061
126.338	70.4254	96.6268	94.1157	46.1674
138.431	75.9744	67.5501	80.2219	31.8813
136.046	75.3165	83.3084	102.785	45.0544
105.658	75.8402	71.0786	84.6487	38.8512
133.563	86.1144	93.3035	65.4922	47.9951
117.752	62.7942	44.3644	85.6344	42.3352
98.938	85.1902	66.91	94.9615	39.2291
96.545	88.3657	43.2873	96.3495	40.9857
105.502	60.0718	46.2657	80.6008	40.6191
140.039	51.2065	65.148	94.3646	41.2409
148.987	68.1486	66.0021	110.768	64.9809
183.197	65.2274	104.038	66.7601	42.4777
101.803	74.412	121.709	123.557	38.1575
100.065	47.2184	93.2272	64.7587	36.3211
150.196	64.7299	63.999	83.2274	32.2531
160.944	66.7224	109.396	69.605	33.2842
157.289	89.0384	70.4726	77.7141	50.6658
103.243	61.8767	104.546	69.7748	46.9355
109.824	67.8899	69.425	70.5931	44.7618
114.041	82.4627	101.584	88.4485	36.0435
184.912	68.7601	102.509	91.9167	37.7653
170.085	60.2408	67.3789	78.445	61.0545
134.953	59.8857	82.8784	64.5339	43.0546
119.425	135.985	57.596	80.7434	40.8572
136.298	61.1541	175.506	84.3527	32.0287
121.998	74.1491	73.1097	130.186	37.3233
102.471	129.676	58.9919	98.1289	51.1649
144.605	66.0168	67.6296	87.8025	42.3798
115.873	50.4156	82.9423	83.8493	53.2651
134.199	78.1361	72.3554	82.5325	49.9317
114.466	56.8349	81.1822	95.5568	58.7384
97.0461	60.9405	93.392	93.4634	36.3114
115.597	53.9761	116.271	80.6814	66.0517
131.684	127.84	99.8529	87.6529	47.2244
114.632	57.6438	62.3568	102.089	33.2059
133.83	85.7131	86.154	70.833	45.6125
102.837	73.6536	80.6942	124.999	59.9908
139.087	46.1927	73.9459	83.5286	55.2747
136.778	64.7412	95.8949	80.872	49.1963
113.853	75.0871	92.8971	73.5295	93.9832
162.999	56.7782	88.0814	108.66	132.463
102.715	69.7452	63.341	71.1941	29.9637
105.141	85.5914	64.9763	69.0159	55.0845
125.429	100.414	56.7533	69.8947	44.8147
212.341	51.2172	46.9417	60.8275	43.2365
117.829	72.5044	70.0264	97.6442	67.1516
143.341	95.8432	58.0901	80.655	53.5552
109.288	65.6962	71.0084	73.714	39.9349
113.351	60.9867	72.49	109.006	40.1776
154.499	60.7983	59.4137	59.5841	38.5539
112.23	73.8702	106.795	106.261	34.7877
111.311	63.423	47.2318	96.4995	37.1549
114.779	83.2642	93.1476	84.0531	36.0678
139.039	74.7527	58.884	65.5496	38.5009
127.325	66.4353	71.2585	90.0434	35.2772
122.855	105.493	64.8698	64.1523	48.9316
107.296	68.613	74.497	97.4628	43.1135
136.056	64.6901	76.7815	82.0582	40.5547
144.802	72.4798	107.728	81.2072	52.4982
117.916	70.2211	73.0793	96.8532	33.5348
124.458	46.4103	65.8776	77.6191	53.1646
137.446	79.1166	70.5789	111.111	43.5477
121.622	55.5329	73.8619	78.3751	33.5608
114.384	66.5538	191.393	83.9401	35.3598
115.796	59.1988	72.2064	234.61	41.6532
111.015	75.6714	147.182	80.1988	39.3354
93.9332	67.1721	79.1026	90.9176	37.6109
149.075	67.0437	49.8023	117.046	48.4674
157.189	80.2382	46.7313	93.791	37.8008
119.721	72.3366	49.5928	71.4081	40.0697
95.668	59.6224	71.5333	78.459	50.9988
110.77	71.3342	62.0025	68.052	46.7425
117.024	44.9732	65.1448	110.477	32.1181
148.394	49.7041	76.744	71.2712	55.864
142.262	56.0662	67.7819	84.3564	48.9493
137.529	43.7644	52.9592	76.5124	42.8632
96.4163	66.1137	48.6015	75.968	27.3534
163.055	61.7797	72.659	80.9292	39.8466
282.687	43.91	40.0234	91.8103	37.7747
129.388	62.5539	128.623	77.5891	41.8801
153.009	45.2832	113.407	78.0517	45.9237
187.036	70.608	64.8013	67.2191	40.7421
142.048	80.2673	80.0263	76.6914	32.2399
125.604	62.3902	46.2547	83.6572	53.5148
126.635	66.0717	64.8877	72.798	33.6026
170.504	37.1222	108.469	75.8417	42.0957
186.146	52.1954	69.6863	105.158	30.6432
103.711	60.9443	89.2315	63.9878	48.816
115.18	42.2295	103.186	95.0872	41.919
157.133	38.9778	75.7067	74.5371	31.1862
103.994	92.0724	77.393	76.9835	47.1253
106.611	62.7595	72.9466	98.0561	44.5707
101.967	48.4561	96.7862	95.6723	55.075
214.145	58.2437	55.5391	84.321	38.4034
102.158	66.5364	67.8026	85.5798	43.3324
99.5297	60.7399	70.1755	82.6944	48.1026
140.814	62.1627	56.4678	82.9258	42.6628
153.527	68.1005	70.7631	107.346	56.4609
151.109	51.2151	74.4689	82.9366	45.6346
108.331	65.1485	79.0057	96.0983	51.5272
111.63	55.6077	75.4133	79.7805	43.6027
161.072	45.5957	60.0992	85.6309	62.7593
110.532	57.7139	66.118	77.5671	48.9935
139.821	67.6698	91.2115	82.0139	68.5215
151.989	56.8197	58.7237	70.7922	127.615
134.114	59.938	58.6433	98.8362	45.5615
151.06	83.2452	75.838	87.062	33.6711
132.836	64.387	153.063	84.1511	40.6776
129.63	69.8296	49.5521	78.7779	38.0224
113.136	70.4645	80.6697	107.374	37.5562
141.488	52.9386	82.399	99.4955	23.795
124.254	71.2863	66.6801	106.664	26.2015
170.795	51.4381	85.9247	94.0923	51.7723
131.825	66.9125	82.9805	81.8487	52.748
138.663	49.9574	78.6324	95.1234	39.6593
109.366	46.8181	78.7835	95.8163	45.0554
196.846	63.2997	58.0783	66.8111	44.8469
149.401	55.8872	87.5527	102.413	47.0987
154.079	70.0705	77.5091	86.4456	35.4735
142.436	52.9088	71.7424	74.799	32.4649
143.415	66.6051	64.2753	74.5574	40.5792
266.545	58.6671	70.0925	77.2822	29.554
104.687	65.5397	51.7503	114.12	31.8074
125.695	75.6396	112.104	74.5432	33.577
140.238	59.4471	72.4387	77.3048	30.1418
97.9375	64.9708	60.0249	71.1765	39.0084
114.869	49.022	62.6777	61.291	29.6756
141.327	61.9904	73.1319	93.086	26.7159
215.156	61.1588	157.222	99.2749	33.022
108.139	49.2944	183.349	110.983	82.7588
109.656	80.4924	67.5862	80.4339	31.9569
181.423	48.7869	64.655	91.397	26.3093
148.17	67.1648	51.5317	91.6425	28.9233
117.04	54.6103	118.853	81.4825	36.5002
90.3448	61.0287	88.007	74.1048	48.7328
123.936	56.5686	54.8601	93.7956	28.603
196.47	72.0992	84.607	75.4582	33.1046
163.627	70.4139	83.8363	67.3457	34.8337
260.327	60.0747	72.4604	76.9466	34.3411
129.271	65.3357	86.2821	69.8899	29.6307
147.324	56.2335	79.2124	98.7264	40.4423
102.623	60.6639	42.636	87.4338	49.5066
118.564	77.7728	58.3097	80.4534	38.4788
121.878	72.2364	60.7542	84.2075	31.8576
111.667	47.8815	59.8682	83.4809	29.6094
163.198	64.8475	140.252	73.1135	32.7715
107.121	68.214	73.7443	92.9216	40.2018
129.639	68.0531	57.2162	75.2135	24.2137
122.425	80.7993	30.5247	72.312	36.8785
112.103	71.1986	49.9647	76.645	36.2469
107.75	96.4318	85.0578	81.9656	31.7189
107.217	61.1982	57.6476	76.7689	34.6954
102.598	68.7611	175.644	76.0055	35.76
117.683	67.6633	64.541	114.571	37.6724
186.442	59.7538	74.5999	61.8247	32.4203
131.559	52.8358	104.634	87.2732	42.0009
118.341	71.9763	113.573	68.1923	28.906
112.138	66.3519	43.6538	81.4541	33.14
130.327	68.7113	71.4683	78.0609	27.3088
142.67	54.8045	50.9172	93.6908	32.0558
152.24	56.8309	62.7996	82.6751	30.0699
136.501	66.7729	47.066	84.8207	24.4362
170.766	78.5594	71.1832	81.8782	39.7144
94.0526	58.2625	43.4616	95.4843	42.3389
129.252	66.7988	128.814	106.636	43.0839
101.135	44.7192	56.0449	79.2217	37.4842
141.384	65.7887	78.0472	92.1318	41.3389
118.637	62.2192	45.8393	95.4228	56.6015
118.504	62.8623	78.4464	86.0938	32.981
136.535	55.9573	105.912	86.1939	47.8889
164.688	70.5346	91.0017	92.5882	38.0371
167.92	51.1329	61.2895	93.1631	46.0814
121.187	60.2636	111.381	90.8617	44.6519
197.635	78.337	56.8667	69.2153	66.9098
203.051	59.5796	82.7079	94.8951	75.5623
214.123	63.8534	54.7596	81.1989	38.1611
165.173	53.7901	86.6771	83.1514	33.2998
147.81	72.538	37.1801	91.0409	55.8215
160.889	59.7924	45.3409	84.2937	29.712
144.005	67.5462	49.4806	92.4078	45.9163
106.414	79.5595	50.7681	103.717	37.3413
126.337	120.857	64.3152	92.1652	34.0926
128.302	54.4097	98.5697	64.9645	42.0299
168.24	69.7117	48.2534	73.1216	53.8743
140.375	69.2021	61.7874	96.1335	32.5943
124.251	48.1346	98.9216	58.9788	101.033
129.551	75.278	68.7015	73.3904	34.33
160.266	95.1516	45.5345	96.8229	49.484
153.815	64.7502	72.0917	78.6722	29.4818
212.892	78.9233	177.209	84.5372	41.8808
171.025	54.3035	55.4524	73.8798	28.1246
151.73	56.3439	54.4376	85.8596	40.2973
119.362	83.1375	93.5827	69.2203	31.2477
130.901	67.0147	100.623	109.712	47.7826
112.055	74.4252	45.2288	76.1346	49.133
149.72	66.3409	177.553	95.9813	40.7517
148.239	47.9048	59.3985	75.4688	40.3936
133.853	63.7615	71.5604	87.856	40.7365
79.422	68.2052	136.736	92.8239	49.0865
110.984	80.0417	81.0833	95.7308	39.5838
114.556	52.1962	57.9617	75.9869	35.3726
119.888	63.1889	58.4443	79.2705	48.2424
123.893	69.028	62.6703	78.5688	40.3977
118.023	67.7671	104.348	91.2724	41.5748
161.539	69.9645	39.648	75.9018	42.4957
159.21	171.619	51.4273	89.5061	31.5222
116.429	50.1541	58.9868	96.2719	40.4
138.113	87.8929	54.6721	61.9729	32.1192
158.528	73.9547	66.0628	81.4558	34.1579
174.309	80.6967	83.7806	81.6437	51.9659
98.2418	88.0442	100.529	89.6383	35.021
91.4932	73.486	44.5736	104.761	36.6501
97.5149	50.1514	62.1473	97.3982	49.604
112.866	53.9773	105.852	118.461	32.0153
91.6004	79.6691	47.6537	96.9212	29.0464
72.6347	60.5237	99.2809	101.881	58.5923
83.4352	71.9097	36.1217	91.1675	45.0992
88.334	70.0897	80.5896	79.3946	37.0602
118.127	143.097	81.9911	81.3295	43.9119
114.856	85.3042	52.9405	83.1202	21.9906
131.8	59.9962	77.9098	93.5137	36.4718
103.882	204.478	92.4178	95.6488	43.3582
86.3872	80.0885	52.8461	54.6448	51.1947
104.909	66.6576	97.4704	72.337	34.6197
98.5212	65.264	73.9047	73.9328	39.8909
115.713	60.4446	38.663	81.377	42.2347
101.632	59.6166	124.779	91.4561	60.4209
154.894	78.8552	50.143	72.787	27.594
135.887	67.2034	216.817	65.0941	80.036
66.589	79.4673	44.093	97.4324	42.9154
119.548	53.544	60.2252	66.1575	64.5425
124.354	84.831	59.7831	82.9455	32.4257
148.403	65.9546	151.326	84.1121	34.2794
107.143	63.1217	57.3127	93.4744	38.5044
73.3768	58.0898	50.106	60.4214	35.7094
109.633	60.6521	52.8908	74.2603	31.002
129.22	62.4114	43.25	91.3766	36.4111
132.621	97.6569	82.9621	90.4546	53.6336
123.982	75.3631	64.7796	109.173	35.9615
157.421	60.3587	60.3425	119.249	29.5207
165.775	62.129	41.8639	102.909	32.063
149.07	70.6327	74.3834	82.4584	49.5322
126.024	49.2174	84.6439	131.742	43.8542
128.121	76.1759	73.632	86.1128	46.5421
111.958	65.7198	65.547	85.2803	49.9773
112.834	96.6884	46.6624	82.2158	34.661
66.4941	52.4157	42.3522	81.994	56.2149
155.034	63.5939	66.9095	85.5113	35.0219
114.133	57.7908	56.3012	95.9249	41.7814
98.0892	60.1016	48.3826	77.7773	36.4739
90.6286	69.4127	70.5647	98.2962	47.5266
179.531	77.2174	154.868	87.395	52.4868
93.1993	68.2195	78.6378	78.57	37.4392
105.653	56.8457	65.6257	107.07	45.2704
96.4833	77.4207	64.7175	78.7403	28.2244
170.403	181.583	49.862	74.6865	50.4112
86.2544	75.651	70.2432	62.4028	48.7384
125.639	69.6619	35.7446	60.8629	31.9143
115.79	53.8987	60.4347	90.2953	42.7303
175.115	64.9801	51.3175	70.9536	44.1564
88.0847	55.2148	83.3696	78.3953	39.3779
101.701	62.8372	105.685	85.3552	30.1319
124.361	53.4753	80.7017	82.985	46.0261
119.973	66.0735	70.4785	87.022	46.4646
109.881	56.2954	52.6532	72.3351	37.8524
119.592	85.5712	45.1364	63.7119	88.4668
133.81	101.695	118.932	61.4538	42.1277
90.2667	55.9175	93.6985	68.3705	55.5955
142.563	63.6839	91.2263	61.7506	41.3969
84.8236	73.3737	68.5076	92.9117	51.5766
82.3126	86.5168	49.0955	84.6441	47.7268
95.0014	70.2563	98.9378	70.4839	51.5085
119.701	53.2888	93.7515	74.1226	41.2072
103.179	42.0184	124.321	85.5303	114.052
131.706	66.6531	60.3787	100.806	47.8763
90.2861	59.5558	55.1167	65.9012	50.8021
86.3372	41.2156	46.3999	70.2622	52.5579
110.74	87.2286	82.2803	74.7028	33.1327
115.725	65.7587	75.3473	77.5369	37.4286
111.473	67.6203	81.2738	84.9811	36.2795
99.0657	55.2572	52.6469	50.9086	47.4004
111.048	65.5839	68.6317	67.3418	45.229
120.055	47.2928	77.6286	65.7079	41.8887
92.5536	70.9197	53.3304	89.5346	44.1976
118.487	70.2907	64.8734	78.9498	35.5441
129.039	64.4114	100.171	67.5836	55.2829
105.017	88.1304	71.3319	65.5911	65.597
104.401	72.236	61.071	49.3797	48.1741
96.4281	48.0176	38.5935	97.2716	25.9872
84.4406	73.9571	69.9232	70.2349	45.0928
93.4788	73.0554	104.895	63.6407	39.4581
98.6033	58.7923	39.5316	68.4672	35.4446
102.453	83.7222	65.2153	69.8611	36.2757
95.2163	79.0578	74.437	73.2231	47.176
133.054	77.4443	72.9189	49.1609	40.3326
111.929	67.8692	73.7041	82.3448	33.3934
113.319	53.0701	39.7207	84.0531	52.0986
126.893	70.2361	62.8345	83.4104	45.6048
122.044	69.2228	66.364	69.5905	44.9936
133.817	67.3661	92.4576	74.9037	34.6994
113.469	65.1949	73.7933	76.3402	38.746
86.4905	57.518	40.4517	100.904	34.9257
110.081	59.0874	74.4849	53.6718	46.658
99.4169	70.5569	85.576	72.6415	45.0661
278.818	59.7023	128.75	73.1649	35.7891
125.599	67.2363	67.9627	75.3591	44.6214
82.2873	64.8174	76.6755	65.8914	42.923
155.258	75.0835	41.0294	73.3523	43.6692
131.353	97.6839	70.1627	87.4371	38.4516
116.382	90.608	59.4608	73.5793	45.6422
127.657	47.9205	54.9179	78.5398	58.3189
78.5894	58.7029	122.392	89.1834	33.8363
126.48	52.4019	96.8834	49.543	45.9233
119.106	75.6361	50.4914	62.0141	44.4775
139.855	89.205	51.7573	79.2045	33.542
93.8827	75.8505	55.7385	71.3283	35.321
139.371	65.9312	27.9564	67.4426	46.7915
110.808	54.4645	70.1287	70.4886	34.0798
129.598	67.3864	88.1625	65.3516	48.2257
164.377	61.729	90.7825	78.0745	43.8053
117.673	62.0068	83.5101	71.8773	36.3395
132.424	45.9413	34.7304	84.1967	31.761
103.543	78.6057	39.9721	79.4395	30.8002
98.9869	77.048	60.3585	79.2249	51.2915
116.853	61.8592	40.869	79.0139	48.3827
98.5177	122.248	64.3393	86.7996	61.0446
108.28	82.1647	33.1039	55.2153	36.6827
106.382	67.3924	64.1156	77.1626	45.7461
137.492	67.5784	33.096	79.0702	41.7869
138.38	70.686	78.9245	72.2713	35.8993
211.822	59.0149	21.0236	59.2937	35.3888
115.531	67.8211	34.0445	57.1843	40.0979
99.2799	67.9244	28.1661	92.9916	57.6913
93.4586	50.5697	44.7521	75.9507	32.6097
107.09	116.386	100.301	45.6724	86.8384
135.914	50.822	39.832	51.8419	32.8172
113.726	106.981	31.6348	82.5234	45.2567
104.673	80.5323	117.3	68.1525	68.0669
188.605	58.708	49.8209	84.2153	36.7198
105.893	47.9926	44.3041	80.6133	32.8872
116.877	79.0641	75.5966	58.2555	53.1726
104.939	70.1383	111.066	61.5162	40.1702
112.724	73.1875	88.2205	65.4096	32.588
90.6046	56.3414	67.0363	75.5698	43.3297
125.273	85.7047	59.3399	59.0505	44.1876
113.924	70.2448	42.0017	71.399	49.2571
200.306	49.8269	39.3821	63.9237	40.0212
108.357	68.3568	114.384	68.8374	38.2604
160.633	74.3905	43.3482	74.996	45.0459
103.912	73.3193	51.3548	62.9912	44.3569
96.1307	76.3181	56.1109	78.9892	39.3214
112.376	68.5175	30.2644	62.7524	43.3821
190.99	75.1088	118.799	65.9982	49.5281
125.688	71.0136	85.8537	60.3788	40.7739
167.118	68.4792	53.8015	65.2082	40.7503
132.757	61.0444	39.0406	66.3332	43.9019
114.581	87.6621	46.7825	49.635	40.5167
140.789	82.8547	51.0873	48.7908	36.5941
129.721	54.1021	65.376	71.9717	42.5185
163.649	77.6046	56.0216	84.963	53.4645
112.711	62.776	32.0792	78.9791	46.3719
106.265	89.543	41.7067	70.1962	39.7078
99.3696	55.1953	29.6046	53.6752	53.1739
96.509	64.1671	78.5942	73.359	58.1041
100.041	58.1306	53.8769	72.5199	66.9003
107.324	57.0687	44.4415	74.8555	48.7578
180.133	84.6619	62.1693	68.0403	35.3296
89.6227	53.6134	68.4108	99.0138	37.1085
99.8059	68.2341	55.5353	64.9956	46.8541
122.664	69.7156	62.5901	64.0194	41.2829
167.963	74.0071	47.7968	74.4338	43.243
151.222	62.146	53.9545	80.8978	47.6508
123.881	70.6294	54.3561	80.8817	32.7469
121.34	61.3052	46.6111	74.1118	44.3839
159.161	70.4914	64.8016	70.7353	38.1293
129.374	55.7593	85.0209	87.1077	49.0917
125.729	71.6209	50.5083	71.4909	49.458
141.825	68.7501	45.0067	71.3265	45.8786
125.648	70.2508	66.4963	87.5743	37.7993
117.887	56.3977	94.8294	68.1789	43.1878
182	80.1833	63.2445	86.0134	44.2279
153.71	60.5516	38.1032	78.2058	35.903
110.94	78.4391	61.9838	87.6421	37.6275
109.879	90.8081	45.9824	82.4911	54.6596
122.536	56.5783	51.3074	66.874	71.4543
115.839	106.551	48.3733	91.6144	65.8256
140.259	70.6271	69.6318	67.2414	51.8386
115.458	75.6299	78.8525	86.4287	39.4217
185.905	86.622	49.5599	78.6098	53.3709
119.109	72.2075	33.9064	82.6467	37.0549
99.2088	84.1028	58.3564	73.1999	40.6773
164.303	57.0048	65.2016	92.4341	38.5309
118.743	69.8175	74.3916	85.1687	54.4068
157.433	66.4053	63.1391	95.4042	80.6764
169.237	61.3875	108.232	71.1233	47.061
117.386	53.1178	56.0187	85.0783	45.1983
114.993	75.2412	53.0758	76.7951	45.9043
105.614	68.5081	47.1262	78.1582	42.5654
122.178	80.9151	65.5827	81.8813	36
104.414	75	83.8866	79.1232	55.9463
139.039	85.76	44.8365	93.4528	48.1868
114.538	68.4024	51.7165	81.5528	45.1405
95.5389	69.974	61.1278	79.5668	35.6961
104.288	56.7084	63.348	82.072	45.853
102.937	81.9932	57.2204	107.018	40.5151
123.821	77.7785	79.6993	83.286	42.864
133.789	82.8345	86.6974	104.723	34.9642
84.0854	87.937	83.4645	77.9905	46.0547
87.3534	86.2237	106.166	81.3243	74.6632
110.125	44.628	119.23	80.0773	42.5248
151.141	72.0359	54.3376	94.836	32.3408
110.955	55.2446	102.451	114.801	51.802
145.414	73.6946	32.9858	86.3844	27.851
103.967	60.3445	76.2551	72.2882	45.3301
128.025	63.6162	42.2299	95.3338	29.4052
91.2129	44.149	69.4607	87.8862	33.6644
83.2181	69.3216	109.054	98.405	48.5936
162.188	55.8345	44.1642	83.046	47.4625
122.803	74.6533	52.7129	70.4945	54.7747
95.8039	51.7315	62.8069	80.691	32.6942
123.064	80.5635	58.7333	82.3178	36.6677
120.949	79.425	44.5801	87.0164	34.5632
130.581	70.952	52.5242	74.496	31.6852
125.909	90.5724	64.5035	75.2255	48.7221
134.357	105.558	47.691	102.014	76.1963
115.484	60.5121	57.2682	75.746	29.9251
158.622	90.8173	88.099	99.28	33.3
158.906	84.6796	58.5545	101.178	46.9243
113.461	67.1374	53.4218	93.1262	55.5099
126.995	70.8831	65.1652	100.181	40.9246
150.802	60.6979	59.7753	85.346	29.9498
217.544	72.665	81.7052	103.556	39.3172
106.458	97.1224	64.219	83.5705	35.4404
100.985	71.1848	81.5953	89.0393	123.576
143.501	64.4332	47.8803	85.8509	64.7185
118.617	65.4828	155.904	85.8456	30.4272
91.3782	69.3193	45.0419	78.9217	41.3924
120.831	93.6328	46.7986	89.8303	41.8107
111.053	87.764	78.8213	89.969	47.0347
156.006	60.6479	46.5217	100.547	41.2919
105.754	100.252	44.4645	81.7928	56.4407
126.637	64.034	57.4221	89.1259	35.4511
128.125	93.8148	146.858	81.3158	32.8649
166.826	175.158	78.7009	80.9504	44.2743
117.844	87.3154	75.2127	61.0582	31.8733
143.536	75.6397	191.702	83.1149	32.676
148.501	56.4373	49.6906	86.8783	34.3244
130.363	94.9021	34.8767	65.3887	40.8822
138.453	73.7911	52.3094	90.8179	46.5009
127.253	55.1765	48.5333	97.6504	57.7812
114.039	82.4105	62.3527	81.6254	46.0121
121.278	59.8177	53.5145	72.7454	33.0871
105.799	86.3598	67.8021	97.0974	57.5153
113.392	63.1433	59.2377	78.958	44.331
106.565	73.7977	48.8944	100.461	93.7572
115.784	78.4924	67.9526	112.34	45.0959
164.556	56.5338	54.5361	75.26	44.6407
149.578	68.9912	73.2214	90.1506	32.4144
217.877	85.3554	146.232	99.4893	57.3472
135.135	68.599	39.8497	95.3967	53.1159
94.5622	61.5054	91.1855	79.4642	29.8541
141.034	65.3522	44.986	78.6509	48.0146
109.666	74.0816	48.9009	94.4915	46.5544
182.416	64.7788	57.8	99.9533	40.8946
137.728	83.2102	65.6103	89.2391	36.9048
138.131	87.1774	107.802	83.2356	40.044
128.161	57.8361	52.1671	107.452	42.4181
108.765	62.9535	46.2273	89.5254	40.5187
167.008	73.4031	40.8233	97.5599	45.9778
111.701	67.7137	108.033	92.6752	34.3031
105.264	62.6049	50.1724	85.6426	36.7045
107.185	86.6014	54.1749	78.2755	47.9095
120.629	79.4343	46.9568	80.6445	35.7202
135.821	67.9751	57.8779	89.0041	56.5313
137.284	54.8441	136.711	77.0982	36.3624
140.086	64.5626	61.0157	93.7213	32.9066
91.6495	88.4357	57.6688	97.3683	38.2896
134.121	59.6879	69.9019	71.1093	45.6146
164.503	67.5166	70.2364	69.8489	39.5819
116.08	71.935	52.2324	88.0792	38.9282
88.7856	71.3888	121.708	88.7097	32.6811
96.1199	70.908	103.564	94.7879	35.6985
96.2999	81.817	57.5171	88.0311	36.466
183.83	68.439	65.7802	82.4515	34.2499
73.8279	51.0055	57.6538	77.5184	48.1282
83.9298	70.269	46.9599	89.4658	51.8405
77.6821	76.0626	62.686	77.6948	42.2686
75.9626	74.7674	71.137	71.8306	44.7292
69.7484	84.7801	51.0886	86.2129	36.2922
93.6505	54.955	94.3098	91.5642	36.3555
111.081	48.6806	87.9291	75.23	28.0187
98.7984	56.0701	90.1592	84.8052	42.8164
87.2583	58.173	37.6108	68.1879	31.969
112.725	62.0441	43.4432	68.4509	36.4348
89.8713	77.1391	63.3843	78.419	41.2613
68.6353	75.8617	57.7616	76.1647	45.5869
112.812	65.6931	44.2567	92.8896	32.8029
89.7111	48.3852	59.1578	80.8265	39.6968
125.062	63.8796	76.6246	88.0255	60.683
87.9964	81.332	110.803	76.7075	25.8282
135.37	92.3531	35.8313	93.7202	45.6184
75.3623	86.5824	166.353	69.3923	51.014
84.2923	81.6203	77.3949	93.465	49.8569
108.731	69.2573	86.6847	75.2741	28.8645
114.116	63.0255	58.855	97.1233	39.6687
75.5758	59.6749	51.3491	77.3022	42.8982
63.2367	86.0815	63.6551	77.3158	34.34
86.4834	61.5208	120.144	100.757	39.5452
107.259	80.239	56.6414	86.2737	35.7514
92.1972	77.0903	74.6187	88.4927	48.0023
112.567	73.3702	107.905	110.179	35.1035
123.555	90.1312	73.1106	73.7925	78.5211
76.0397	70.9214	48.6318	80.6035	41.1089
85.8908	66.0591	92.6156	74.8848	25.478
142.769	49.856	79.8688	93.2019	33.8803
76.0203	60.5115	72	92.6485	34.0961
104.819	59.1097	63.3959	110.666	29.0186
110.453	73.633	37.9632	79.1199	36.9575
127.275	72.6811	68.1263	112.539	134.065
97.9392	53.2353	54.7664	85.306	27.1582
109.616	65.5722	62.3918	103.162	30.0688
77.1503	56.7382	73.8519	130.439	37.9866
76.7307	68.9463	75.7186	56.8938	28.2529
134.051	72.673	69.2575	84.3795	26.2468
92.5993	67.4203	67.3028	90.4454	31.2783
139.865	72.5418	90.0537	75.1689	30.1595
107.78	74.8191	128.357	90.5019	82.7668
146.203	68.8283	118.73	79.1512	36.3293
111.983	57.5201	87.6547	104.316	44.6904
123.906	52.7286	74.4638	103.593	40.5267
89.48	61.3155	74.3359	93.0736	28.9198
147.607	74.5988	43.325	76.5219	25.8939
85.114	59.1326	79.8561	110.247	38.08
100.419	63.9121	51.0086	98.3349	53.4271
106.479	73.5736	76.6503	81.3803	37.4978
122.543	55.0905	126.847	102.246	40.7747
204.88	64.3824	98.0517	77.2727	45.9041
126.857	71.147	108.497	81.4855	35.5492
98.7443	47.2573	62.9281	91.9414	30.3701
119.104	69.7016	81.6343	90.2625	25.45
134.907	74.303	57.5569	103.344	70.3478
70.6647	73.334	40.7821	92.886	32.598
142.867	55.0768	67.394	79.6135	30.7796
81.9101	53.4248	57.7476	81.7256	33.5663
128.121	86.6627	188.103	77.4951	40.727
96.1472	46.8717	98.9704	75.9553	29.0059
98.7377	83.6432	86.9391	111.952	35.1465
108.134	67.3468	60.3819	68.0937	46.7338
135.125	65.0294	87.7089	126.199	33.0193
98.4135	44.0588	66.0914	84.0516	31.7729
115.271	68.0701	42.7949	118.058	57.8861
116.398	62.0611	67.7931	76.2478	53.4603
95.9707	75.9059	106.972	73.0048	46.952
89.5946	65.5947	121.537	72.2899	46.7111
116.292	65.5189	75.4751	101.972	63.964
96.8445	52.487	62.7588	93.4835	36.3743
71.7001	58.7442	48.7028	97.4881	36.3167
102.359	78.1051	87.3472	72.2168	43.9806
124.9	62.0247	69.5638	87.7596	48.3274
102.668	77.271	59.008	68.9699	30.5457
92.0042	66.2853	41.6282	75.6867	30.5867
127.171	49.4844	65.8083	85.7244	35.4963
135.515	81.2909	79.6224	90.9408	36.9683
150.869	55.4491	102.77	76.7527	68.7397
183.56	61.0359	130.908	69.7826	49.2952
133.265	56.2707	96.3344	80.5634	35.361
79.0359	65.4084	60.5308	80.7239	34.5025
92.0036	66.805	123.755	67.464	31.2091
120.613	46.7822	47.8126	77.142	31.7331
107.909	76.0378	86.3886	79.1071	40.2096
164.124	72.9407	62.1068	99.0006	27.3218
82.8394	59.661	86.2988	85.9391	29.0339
80.3413	87.0017	135.825	70.7485	39.6003
165.238	80.3867	158.832	74.9449	32.9556
175.652	56.9865	98.5619	75.2434	43.0799
99.0988	65.8943	69.5528	83.7141	45.6495
146.371	68.4102	99.0191	75.3062	37.2368
89.0535	92.2675	65.2146	70.1759	38.5874
113.675	68.3704	74.888	84.3861	38.4981
98.9912	60.086	130.836	73.9557	37.4636
99.9221	46.9069	58.6941	100.47	44.2486
130.241	66.5374	37.8363	95.8765	41.9678
106.737	52.0202	119.571	79.5027	52.5831
83.6448	76.614	68.2735	89.1128	55.8657
183.672	88.1763	115.14	71.8111	40.686
166.347	86.7188	57.4751	94.4302	81.6973
115.247	72.028	99.4732	87.2113	38.1223
180.358	64.7217	82.3489	68.7692	37.4376
150.278	75.7951	73.082	88.6259	46.4671
198.976	98.5977	74.3112	83.4158	46.1277
417.137	106.432	101.123	90.315	55.1748
387.197	54.9323	101.872	80.7977	73.9573
211.063	74.0507	93.5548	91.9755	54.822
123.106	56.4461	52.9943	90.0098	39.8075
115.55	84.4943	95.7532	55.8301	29.8844
122.792	55.5613	79.4641	73.2165	57.7706
94.9908	47.6189	107.381	95.5287	44.416
174.023	64.9596	98.0064	78.0565	60.5715
103.783	134.438	62.8413	94.1603	50.2847
123.262	139.807	71.7184	74.8825	49.7508
133.343	71.632	97.6983	108.679	37.9513
122.044	82.3822	115.038	92.5794	50.9005
84.0859	52.9801	61.1105	82.0212	35.71
114.337	72.6454	90.41	83.9884	54.9751
119.868	72.9283	114.71	72.9707	78.6284
156.999	69.8804	75.6948	87.8866	106.69
164.646	77.7938	48.3126	62.2913	41.9334
135.342	55.4082	64.6725	89.4836	48.6519
116.836	70.6736	83.4384	73.1368	50.9252
104.074	58.4793	116.888	93.2246	36.9357
327.501	66.7051	137.856	80.9764	40.3587
109.921	76.5678	94.0881	87.6409	48.3033
168.948	43.1347	73.5165	83.5218	36.1334
82.7551	76.4096	94.0595	75.394	55.3204
163.998	65.648	72.5947	76.6429	35.4452
158.948	52.5955	60.9106	81.6591	35.93
174.85	55.613	55.8383	98.6721	40.8329
154.032	89.9309	65.5295	85.8242	38.8997
137.803	65.2027	50.6262	70.9667	51.6088
107.717	38.2149	108.683	84.7378	60.1482
125.437	44.1172	70.5367	65.4264	50.3244
96.4193	56.076	82.2698	250.957	49.2544
292.745	62.5145	73.7745	72.6803	36.6151
149.276	48.6166	58.1557	90.2461	43.9774
106.256	53.6683	77.4865	86.6497	31.5797
144.924	157.982	60.1746	113.673	42.0581
148.992	60.2606	53.4551	86.3403	46.1653
135.643	58.4787	58.8473	86.7122	49.8032
120.738	64.8056	78.3198	70.5421	42.888
150.259	69.1661	80.4736	124.258	46.2998
179.346	63.1797	90.8664	106.695	50.2503
153.252	49.6707	54.4337	97.4577	50.4448
114.034	38.472	131.938	87.6939	37.7284
108.453	49.5267	48.6702	86.9348	37.593
125.82	40.6026	83.0768	91.9356	36.8213
132.557	59.1173	73.8427	84.7407	42.336
109.631	67.4402	74.9695	81.6716	44.2524
143.756	27.5154	97.2251	92.7621	59.2563
190.988	85.9604	115.779	89.0527	42.6866
114.182	72.7439	67.748	104.812	42.3248
103.16	60.9896	100.058	76.7648	48.6467
100.654	87.1457	95.4499	93.9751	43.7074
148.995	56.409	110.502	77.7335	40.1287
138.433	58.5511	127.426	64.3951	129.41
92.4307	62.0152	60.254	159.019	63.5995
129.859	84.8354	73.0535	72.257	37.9221
171.412	41.5031	52.3518	77.7728	41.8029
169.073	70.9005	69.9263	80.1766	63.9843
115.457	71.4146	65.3663	97.7112	39.8511
172.071	65.8065	67.8269	75.2336	46.7033
96.3822	72.5142	52.8714	80.5861	38.6084
115.167	108.412	65.3643	89.7229	47.2372
99.2868	79.1593	67.7064	95.4483	37.4212
119.648	80.8652	101.357	157.408	65.9212
181.272	85.425	113.088	88.7028	37.6871
102.981	76.9838	86.4933	87.537	108.928
123.092	55.9498	49.5653	77.9324	63.4545
145.359	53.7984	116.568	91.2694	49.7658
112.883	73.6747	60.3906	64.0361	40.4945
107.586	39.6376	78.5504	80.5692	49.4416
104.846	59.9936	62.1679	77.845	30.6411
164.39	55.7166	75.1367	80.5651	48.4706
112.209	99.7788	45.2376	95.3066	43.3596
153.118	71.2223	68.3851	65.3219	54.3977
117.323	67.4314	60.4057	87.2424	50.6187
119.446	59.6843	117.183	80.6778	52.0076
113.625	84.9748	57.1808	72.6184	39.4249
56.0812	50.9807	78.0697	89.1692	50.1434
138.486	56.5121	51.6606	84.8666	38.129
112.076	64.6465	60.621	59.1464	36.7473
125.179	44.6498	67.0216	82.2024	58.0761
133.916	60.1704	89.8397	92.2947	70.0491
137.045	107.353	61.1633	82.2479	51.1
129.058	57.3806	53.7372	69.9236	38.4106
105.528	59.0592	88.543	101.619	60.2254
119.408	57.9649	64.1001	76.1578	267.176
140.332	66.7785	75.3518	84.3817	45.6712
101.83	92.5896	86.37	71.6273	39.0456
105.931	68.8062	58.2403	81.6119	39.5041
128.144	54.9374	83.5831	101.283	63.2728
125.309	47.9386	54.8711	65.0697	52.807
137.577	74.0398	117.269	74.4648	47.4401
132.6	83.4947	80.8377	74.7098	39.1869
111.059	51.9066	56.302	70.0367	35.4373
122.704	76.6533	72.3807	64.6543	43.1398
147.428	88.0418	74.5503	71.2501	47.2858
134.498	78.9117	54.0589	123.756	54.4428
87.1179	116.985	128.766	70.2781	47.4521
124.229	55.2644	105.997	116.041	38.3341
131.238	71.2097	77.8972	64.5215	48.1804
101.664	61.8645	81.6534	69.6628	41.9355
114.697	61.6733	79.0507	114.5	48.0759
121.894	69.4732	54.4514	102.174	50.8251
117.031	61.9088	53.0541	131.804	52.9264
146.728	66.4734	89.1399	82.7941	32.9423
103.585	74.2005	67.9759	71.8023	47.9776
131.667	52.7185	62.8488	84.8369	45.5976
168.568	56.0982	67.911	84.2651	47.0894
112.981	58.5892	87.9343	72.7819	38.3369
94.3333	91.9879	90.6126	73.6324	55.0549
113.291	62.9409	80.2556	89.5477	47.366
165.057	65.2495	73.2111	86.2534	46.5259
95.6426	77.4975	67.0736	60.0139	45.8543
110.849	82.3371	62.0448	62.4159	42.2403
112.794	70.4796	127.594	85.3368	36.743
138.649	70.0468	63.3465	79.6455	90.8829
107.456	124.15	81.8637	56.8278	36.7636
129.473	67.3665	87.5985	70.0397	30.8251
98.9976	70.2411	89.0477	80.2474	48.4044
175.787	67.035	82.9324	83.5379	121.044
163.193	70.0168	48.9825	57.3929	44.7459
138.505	88.626	83.1369	74.5633	49.3439
73.7633	84.2159	69.8825	59.8485	47.3977
140.592	121.448	86.9058	76.1664	42.0841
83.931	93.8053	42.1762	67.0567	41.5281
138.915	58.6774	129.398	63.0545	63.9248
117.643	73.3095	65.349	67.8115	58.5702
162.822	60.9555	47.9046	63.1766	253.265
137.026	74.6468	87.7291	40.9919	42.3437
121.576	58.9226	70.3757	64.8171	93.7541
191.73	48.0886	73.3794	57.0871	43.7865
135.225	53.3479	46.9555	59.3257	52.7181
98.3388	78.4789	100.267	49.0974	32.783
147.371	84.7055	85.1152	42.3607	41.756
124.222	74.3495	64.786	84.0542	41.8839
99.6672	69.0703	74.9867	57.8796	42.7392
88.4059	95.1804	105.336	70.2995	157.871
181.334	75.0225	96.9284	53.5129	53.3375
113.464	67.0619	52.5189	79.1927	71.1492
140.374	80.2258	81.1211	55.951	47.7536
122.166	57.6508	44.7027	79.0106	39.2768
141.454	75.662	62.0718	69.0838	34.5271
118.085	68.9363	150.383	66.8756	43.1921
118.806	82.9154	57.1973	86.9314	51.9898
97.7104	64.7385	88.0483	83.3033	51.1038
127.991	81.5415	119.725	79.1569	37.8783
141.332	49.2511	76.1768	72.8494	42.2567
133.554	61.4988	61.6634	73.0419	35.3794
164.513	68.3332	107.046	74.8072	102.065
100.707	57.971	40.2662	77.1004	42.7203
138.308	68.2819	80.8306	80.9411	40.8341
132.249	71	69.8945	97.3237	34.0997
111.063	65.9563	128.937	78.8786	70.8041
170.423	65.3669	113.544	80.0469	36.8949
129.203	86.9491	53.6247	94.0653	51.5378
115.305	85.3307	66.2529	65.3028	38.9123
137.458	71.0832	40.4408	88.5855	47.9569
151.193	65.5107	54.1389	86.9929	32.1402
174.571	70.3884	103.422	63.0112	70.8383
100.014	81.1584	78.1686	64.0435	33.0302
121.998	79.6144	66.5809	92.0964	52.9536
104.964	80.7735	58.7178	91.4936	38.5049
144.572	86.548	105.743	110.107	79.8126
112.89	78.8945	138.268	77.4215	48.4241
95.026	68.0706	75.5448	92.4574	46.5866
73.2673	72.8058	80.5322	79.3454	49.2812
155.208	73.3258	60.8525	137.594	78.1842
75.5651	62.0435	71.9846	73.4763	54.3532
85.4773	62.7336	74.6806	99.1166	51.7724
106.014	75.6507	98.2849	71.7819	41.8983
90.9476	69.5412	83.1783	100.117	45.412
79.5958	60.524	60.6993	76.7385	37.6643
94.6036	74.6997	65.0754	79.4017	46.0422
82.1188	87.9561	86.5041	89.1174	51.0847
128.033	72.0111	81.0745	72.8223	61.3158
128.231	77.6235	87.3963	72.6146	49.4535
63.405	86.2646	116.531	85.2869	45.165
106.338	73.3476	53.4263	65.4323	65.4512
62.0682	67.9034	93.0983	66.6921	36.3176
101.447	46.7981	62.1151	56.3719	72.0859
142.541	62.8625	67.1471	78.5117	62.9045
151.333	81.3874	146.183	66.132	58.5424
78.8593	73.3882	65.2291	81.2004	39.907
91.8224	69.5023	98.5309	92.4518	52.1932
87.0775	66.1014	85.6791	88.7196	73.6853
87.1057	60.5733	114.017	77.1148	59.2217
97.622	86.8877	59.7412	64.6524	43.2361
115.334	95.9621	61.3774	84.6404	58.0037
113.672	75.5598	62.4178	84.4581	47.1115
87.0492	65.2924	122.127	82.6351	60.3413
105.461	75.4746	125.583	82.4223	66.9543
99.196	83.8064	62.6108	66.0079	37.7241
165.415	62.0325	114.305	81.9303	38.9269
94.7766	69.3698	68.7731	67.9773	29.7824
100.11	74.0016	73.1331	63.4965	56.9328
86.4731	67.1919	48.5641	87.6575	41.7648
67.2878	57.1537	41.6186	76.471	78.8107
88.7213	77.1849	44.8305	68.0921	38.495
136.156	82.4556	82.0517	75.9606	59.6235
86.8157	75.4332	61.0114	93.1761	49.303
89.3564	87.0901	161.33	60.9919	44.6416
95.9881	70.5123	98.8237	68.2254	41.5896
105.297	61.2988	74.0535	79.1251	55.6948
90.7805	76.8449	54.0931	89.372	42.1741
64.107	87.2274	96.8576	90.6669	41.4405
121.71	94.5176	73.58	70.4454	64.4701
65.2731	67.524	57.4779	90.2725	62.4221
117.104	91.1076	79.7833	79.1571	46.9854
156.352	76.4919	108.814	76.9635	40.8648
94.1083	72.7693	65.4261	83.3978	58.1599
97.2792	78.1819	147.63	68.8183	50.6688
96.4696	61.4855	232.657	88.2666	44.5039
95.0189	83.6894	103.385	76.115	70.2885
159.429	67.0665	94.1031	77.1692	51.3326
105.451	78.3399	64.3698	72.2439	60.6783
94.2494	77.501	100.545	90.1691	48.7791
97.8148	93.335	51.1241	84.0491	59.1812
111.653	72.4638	61.6337	76.4243	52.3694
88.0302	77.9519	70.9546	87.5907	39.963
194.368	76.6829	57.8663	102.503	40.0278
90.4051	69.4795	53.5569	92.3318	57.4228
96.6278	86.1749	71.3754	88.7568	48.0138
116.825	69.4484	39.2416	75.6416	39.5714
124.113	104.229	63.4042	71.5471	45.6747
103.385	76.4675	87.0019	67.5764	61.0872
131.658	66.1939	107.169	92.9952	77.1172
93.474	66.8762	54.1566	79.3658	45.5367
75.4362	81.3684	68.7834	92.345	63.2032
88.2586	81.0713	130.047	68.3529	42.5444
141.589	74.305	60.8041	77.0336	71.6724
123.246	78.5988	79.9525	86.606	30.6759
107.53	66.3157	117.423	88.2171	52.7718
92.0553	66.6793	86.2599	77.9638	50.4822
92.268	83.9058	91.5686	72.0078	56.5904
113.076	77.6471	63.8871	84.0708	46.0615
111.927	61.9237	77.0807	86.0671	54.287
113.454	63.4112	53.3245	73.8157	47.6562
135.506	66.9884	55.0437	96.917	53.088
99.0266	80.1443	69.5334	71.5244	38.6228
89.4829	66.894	87.8756	100.312	65.097
99.5236	99.1416	64.6779	97.1931	58.0979
105.368	80.5361	69.4237	90.195	36.6947
138.148	101.184	65.6618	85.6816	40.7019
123.628	97.4087	115.533	100.546	47.4497
102.23	91.4433	96.7217	78.926	134.125
91.5504	83.8509	82.8407	72.6942	39.4959
125.116	66.7552	84.8062	109.982	62.2921
75.0236	79.6185	75.7874	94.3558	48.8982
135.137	61.0891	62.5536	73.2262	37.5184
110.828	63.4651	69.4108	82.5829	56.3407
104.618	86.8558	106.173	95.8453	47.737
75.7068	87.7288	80.1877	78.3973	65.9958
80.0435	68.466	51.8281	98.162	120.046
103.293	71.6979	87.4662	91.1801	42.4841
73.3609	103.655	99.3728	82.8739	44.0465
109.832	60.9496	51.3748	81.7309	59.3583
129.451	73.8394	64.2815	86.1714	62.8825
105.786	70.8623	47.8899	76.5545	44.1623
119.517	67.2461	101.036	95.6809	49.1615
130.618	74.1603	57.5749	82.294	40.858
123.409	74.8433	106.118	85.5948	48.7556
76.6365	89.4458	73.8141	101.253	35.2343
108.447	59.0674	40.9567	104.535	49.742
82.516	67.3325	83.5704	119.833	166.483
84.9219	63.7743	71.2367	83.6439	43.9493
117.779	92.0503	127.41	99.8109	51.5258
89.4021	62.2066	58.6586	94.8354	42.7618
96.7011	62.5881	51.9099	82.391	40.8099
104.769	51.7297	47.0796	113.832	50.8676
120.973	92.6651	44.067	82.3477	37.4682
99.4995	61.3015	89.5196	104.836	54.4306
109.846	80.8408	51.3075	94.2746	27.458
106.655	87.3292	68.7884	98.7938	43.6747
100.846	57.1143	83.7596	76.0146	29.8225
121.514	47.8436	96.0825	79.9045	40.3993
139.98	45.5326	99.5451	80.2607	32.3356
92.9311	83.5643	47.5755	76.097	47.3341
139.627	70.6342	86.7495	82.5546	39.9537
60.3441	52.6386	43.2198	85.9506	45.3133
109.876	57.9062	112.659	91.9868	33.4788
107.268	90.2442	78.4078	82.3546	46.8278
122.226	71.477	62.0293	89.3265	48.8437
98.1598	56.8939	47.6741	109.944	43.2438
124.724	90.8525	50.0075	82.4503	64.7828
133.114	70.0933	125.072	82.5114	57.5185
79.7983	59.9862	37.9483	81.9872	51.8652
196.263	51.8108	71.2561	84.484	34.2718
104.738	62.359	79.0472	89.6241	39.367
98.3088	75.6841	49.5466	72.9129	63.7039
127.325	64.9765	131.127	78.0488	41.9231
109.936	58.1094	50.6948	83.3613	42.5137
132	69.4951	112.372	84.425	26.6156
112.326	65.8949	63.045	115.268	44.2045
142.762	62.1522	37.7321	80.4067	67.0929
96.285	54.8135	91.1597	91.8667	48.5
100.94	47.5649	57.5509	85.0592	33.6891
158.975	83.0038	93.992	78.176	60.1298
96.5732	80.8241	46.6853	75.2104	42.4102
121.643	58.0317	86.4738	83.7205	44.0387
127.886	56.1616	46.6457	98.3769	39.0647
145.029	90.3243	55.5491	148.963	37.0769
117.494	70.8616	86.6072	83.2829	42.4819
110.404	69.5402	109.032	70.8549	48.5381
127.914	36.062	85.746	78.6179	36.8127
104.979	91.5656	70.9211	80.5116	43.2667
127.351	68.6522	92.5033	104.833	31.6244
181.358	59.556	76.5265	98.5842	31.1016
135.603	66.7033	77.5282	86.4059	34.1338
152.829	61.0839	124.607	83.2269	48.2589
112.67	60.4267	57.3269	99.0391	51.9646
187.071	53.869	39.6039	93.9074	33.9251
113.269	34.3255	101.12	111.576	44.6887
148.087	96.2645	86.4247	82.7364	49.9479
109.279	66.5485	42.3796	98.8522	48.9282
157.646	60.188	164.398	92.6549	38.5062
138.207	74.0403	37.232	91.4712	46.2391
120.586	65.7755	88.3967	92.0936	51.2085
161.827	69.463	114.368	92.4121	45.6116
109.504	67.6424	80.0387	100.641	40.7639
141.387	68.9229	95.9807	92.4251	44.2681
148.273	53.9298	33.7784	117.501	61.0692
147.328	71.4733	84.6785	85.144	54.4316
97.6502	62.6111	84.4004	92.5853	36.6714
171.041	78.5369	100.672	78.9112	40.2673
133.723	86.0886	90.3436	88.0279	37.6163
122.581	65.0693	66.9434	76.9522	55.6063
133.906	61.0945	71.8201	66.4991	57.8491
235.729	56.5676	77.9307	105.424	41.8334
108.908	75.966	37.3817	115.145	40.8168
122.227	89.6091	49.568	83.7247	53.239
110.502	61.1384	57.3741	85.1848	47.5681
159.22	71.1378	67.9499	86.2878	28.6973
164.635	59.0433	45.2326	106.901	32.2671
121.349	64.6372	121.451	95.4637	48.6741
134.51	63.9731	43.1164	101.338	37.7258
135.323	75.9898	75.3029	109.285	77.9606
115.69	75.1045	110.027	90.5952	33.2495
127.553	68.3722	88.5257	76.422	52.8196
129.266	54.3774	73.4773	95.3953	26.5333
135.556	61.3866	68.6358	131.039	28.877
144.377	71.1696	48.767	117.356	42.9565
93.8063	78.2693	43.326	93.4907	30.5098
117.428	73.6319	104.566	97.5618	30.475
160.799	84.2444	57.6137	116.057	53.0332
115.782	61.3293	41.4566	115.392	31.5122
115.789	73.6284	121.392	87.8938	29.9677
[truncated: 20,371 more rows]

## Sheet: Fig 2J
	lane	repeat 1	repeat 2
	1	1	1
	2	0.671493	0.608412
	3	1.33956	1.24567
	4	3.9759	0.852575
	5	1.25279	0.708061
	6	0.267264	0.447129
	7	2.31841	3.01979
	8	8.25802	2.7423
